# Supplementary material for: Using step selection functions to analyse human mobility using telemetry data in infectious disease epidemiology: a case study of leptospirosis
Source: eLife. 2025 Dec 1;14:RP107153. doi: 10.7554/eLife.107153 (PMC12668668; doi:10.7554/eLife.107153)
Supplement: Source data 1. [file elife-107153-data1.zip › full_ssfdata.csv]

participant.id	period	river_pe.OR	river_c.low.OR	river_c.high.OR	river_pe.logOR	river_c.low.logOR	river_c.high.logOR	river_se	open.sewer_pe.OR	open.sewer_c.low.OR	open.sewer_c.high.OR	open.sewer_pe.logOR	open.sewer_c.low.logOR	open.sewer_c.high.logOR	open.sewer_se	resid.dom_pe.OR	resid.dom_c.low.OR	resid.dom_c.high.OR	resid.dom_pe.logOR	resid.dom_c.low.logOR	resid.dom_c.high.logOR	resid.dom_se	hh_pe.OR	hh_c.low.OR	hh_c.high.OR	hh_pe.logOR	hh_c.low.logOR	hh_c.high.logOR	hh_se	sexo	calcidadin	lepto.inf	area
1101080.02	5-9	0.971779535839299	0.932261354098496	1.0129728773207	-0.0286263152282512	-0.0701420807552213	0.0128894502987189	0.0211819022463888	0.960830035811749	0.917048094468031	1.00670222563795	-0.0399577474521247	-0.0865953604804656	0.00667986557621612	0.0237951377659041	1.00589074504739	0.958396394010688	1.05573872908447	0.00587346244716001	-0.0424938141377464	0.0542407390320664	0.024677635388416	3.02386756883382	1.49883298330774	6.10059638110299	1.10653666398327	0.404686794172262	1.80838653379428	0.358093248318393	1	20	0	1
1102040.01	5-9	0.99632418112034	0.985749862529348	1.00701193235577	-0.00368259130310661	-0.0143526456823377	0.00698746307612446	0.00544400533040153	0.969985559411731	0.956881904581379	0.983268657252857	-0.0304740947999249	-0.044075296835147	-0.0168728927647027	0.00693951630872135	1.0026035238933	0.994060040924652	1.01122043411808	0.00260014059602777	-0.00595767080505131	0.0111579519971069	0.00436631053865378	10.2533004149332	7.44691403582221	14.1172798414426	2.32759964545701	2.0077997231977	2.64739956771633	0.163166223860161	0	29	0	1
1102160.01	5-9	0.992843051510543	0.978457518399536	1.00744008441484	-0.00718268230252454	-0.0217779081119343	0.00741254350688525	0.0074466806148149	1.03292772252371	1.01506780571368	1.05110188102939	0.0323972191743081	0.0149554139212812	0.0498390244273349	0.00889904375315342	0.957367574244226	0.941051215564806	0.973966833106072	-0.043567871153552	-0.0607577141352186	-0.0263780281718855	0.00877048921166807	2.44463900969216	1.81758350201191	3.28802494140898	0.893897467728656	0.597507872705477	1.19028706275184	0.151221959873275	1	79	0	1
1103240.01	5-9	0.998864648893996	0.989986532118139	1.00782238388175	-0.00113599610531808	-0.010063939867107	0.00779194765647088	0.00455515704993125	0.985036281857922	0.97477687516693	0.995403667542192	-0.0150768041148921	-0.0255466801561628	-0.00460692807362134	0.00534187164858935	1.00205466364474	0.99612412214844	1.00802051331365	0.00205255571029974	-0.00388340853108032	0.00798851995167981	0.00302860883577565	0.552358870712263	0.171823360343856	1.77566264240179	-0.593557315844839	-1.76128830461359	0.574173672923911	0.595792064537748	0	31	0	1
1105010.01	5-9	0.974101030560926	0.878624695078114	1.07995236539021	-0.0262402532436409	-0.129397440530528	0.0769169340432467	0.0526321851322669	1.04237860437205	0.941234546177245	1.15439149494202	0.0415052212648686	-0.0605629184068071	0.143573360936544	0.0520765383837541	0.98893922773685	0.926712840505674	1.05534395705912	-0.0111223974407187	-0.0761115343231107	0.0538667394416734	0.0331583321913148	NA	NA	NA	NA	NA	NA	0	0	35	0	1
1105050.01	5-9	0.937399631696168	0.880335665833403	0.998162523237361	-0.0646455863929384	-0.127452005791987	-0.00183916699389008	0.0320446803586481	0.997876859571448	0.930213515830455	1.07046200675681	-0.00212539748645789	-0.0723411322714098	0.068090337298494	0.035825012775135	0.975830618661326	0.94220974552043	1.01065118551812	-0.024466254083532	-0.0595273694026436	0.0105948612355797	0.0178886528505979	2.49244665519312	0.772261958839833	8.04427857396484	0.913264820495689	-0.258431461592979	2.08496110258436	0.597815210550224	1	38	0	1
1105110.01	5-9	1	1	1	0	0	0	0	1	1	1	0	0	0	0	1	1	1	0	0	0	0	1	1	1	0	0	0	0	0	50	0	1
1107050.02	5-9	1.03146479749283	0.993186905995237	1.0712179369711	0.0309799254556157	-0.00683640908863805	0.0687962599998695	0.0192944027760429	1.01109894260839	0.95585872042032	1.0695315635079	0.0110378013312544	-0.045145158838683	0.0672207615011918	0.0286653023285639	0.965457959260578	0.920349966168207	1.01277677553502	-0.0351527210335452	-0.0830012832631103	0.0126958411960199	0.0244129803440209	NA	NA	NA	NA	NA	NA	0	0	23	1	1
1108040.02	5-9	1.04855552933506	1.01669713648033	1.08141221082352	0.0474135306966794	0.0165592718106355	0.0782677895827232	0.0157422580870966	0.891354657608574	0.869517944666235	0.913739768700775	-0.115012886255938	-0.139816307486745	-0.0902094650251316	0.0126550392897282	0.997849709372569	0.966676917938689	1.03002774144864	-0.00215260582181156	-0.0338909469677507	0.0295857353241276	0.0161933287531236	2.77868850976099	2.19996804441232	3.50964635776802	1.02197905731044	0.788442834991652	1.25551527962923	0.119153323306394	1	29	0	1
1108060.05	5-9	1.00905066589408	0.922625155408789	1.10357195484245	0.00900995407916123	-0.0805322424499475	0.09855215060827	0.0456856336317433	0.964885220564584	0.91428376835434	1.01828723322926	-0.0357461271374818	-0.089614287054393	0.0181220327794295	0.0274842600893774	0.983240612515702	0.895864301839853	1.0791389947281	-0.0169014151190981	-0.10996632631619	0.0761634960779937	0.0474829700602542	1.23844668505377	0.709507155645795	2.16171208354431	0.213857921022114	-0.343184696956091	0.770900539000318	0.284210639773019	1	20	0	1
1109080.01	5-9	1.0189208783035	0.8918719370395	1.1640681953611	0.018744104811328	-0.114432725050416	0.151920934673072	0.067948610746027	0.980470258529845	0.85778699612801	1.12070004814822	-0.019722966768722	-0.153399466575922	0.113953533038478	0.0682035490762193	1.00394685320192	0.924858171984557	1.08979875464718	0.00393908481057908	-0.0781148808098504	0.0859930504310085	0.041865037453576	0.751259723165513	0.142247618347451	3.96766693324983	-0.286003850566873	-1.95018594884028	1.37817824770653	0.849088101312198	0	38	1	1
1109150.01	5-9	0.992293733485377	0.964583359735832	1.02080016576692	-0.00773611322309209	-0.036059022443782	0.0205867959975978	0.0144507294236514	0.986017634035613	0.951767600315374	1.02150017956803	-0.014081040121968	-0.0494343913080379	0.0212723110641019	0.018037755522516	1.00304540409517	0.975928059015601	1.03091623750554	0.00304077624552259	-0.0243664053107613	0.0304479578018065	0.0139835128463932	3.84084191315809	2.36306038946313	6.2427801962452	1.34569159078651	0.859957554146995	1.83142562742602	0.247828041979813	1	29	0	1
1112070.02	5-9	0.992171763381428	0.924230344432836	1.06510764765628	-0.00785903811575947	-0.0787939478964425	0.0630758716649236	0.0361919455358408	1.1064394979161	0.896714686416076	1.36521502445962	0.101147200221527	-0.10901754286443	0.311311943307483	0.107228880093567	0.900898220838826	0.730318028775787	1.1113207840029	-0.104362990197571	-0.314275183852918	0.105549203457777	0.107100025975532	2.02080917220392	1.41860384256472	2.87865405967078	0.703498011501216	0.349673178484225	1.05732284451821	0.180526191199387	1	19	0	1
1113080.01	5-9	0.997393331957728	0.981971441895339	1.0130574232522	-0.00261007131683784	-0.0181930526235224	0.0129729099898467	0.00795064676167577	1.02201089869997	0.984337400627539	1.06112627275529	0.0217721558146455	-0.0157865538855294	0.0593308655148205	0.0191629591137558	0.977961300299629	0.945008511138111	1.01206316515806	-0.0222851799760206	-0.0565613450335965	0.0119909850815553	0.0174881606641458	0.804524832134109	0.35017632064917	1.84838370658673	-0.217503446482732	-1.0493184780665	0.614311585101032	0.424403222786242	0	21	0	1
1113080.02	5-9	NA	NA	NA	NA	NA	NA	NA	NA	NA	NA	NA	NA	NA	NA	NA	NA	NA	NA	NA	NA	NA	NA	NA	NA	NA	NA	NA	NA	1	46	0	1
1113080.03	5-9	0.998258618217642	0.971662289834752	1.02558294097764	-0.00174289975011053	-0.0287469733340304	0.0252611738338093	0.0137778417342995	1.04234965702793	0.994486742908189	1.09251612980682	0.0414774504089175	-0.00552851118602175	0.0884834120038567	0.0239830741614215	0.963400836495196	0.925091310851378	1.00329682148399	-0.0372857165123679	-0.0778628319077391	0.00329139888300324	0.0207029903179029	4.35143174483924	2.73120251646665	6.93282834789227	1.47050492769163	1.00474199443527	1.93626786094799	0.237638516284095	0	43	0	1
1113100.03	5-9	1.00472476307274	0.974863906464969	1.03550028146196	0.00471363641315148	-0.0254574008397715	0.0348846736660744	0.0153936692158163	0.991422958588848	0.943243292013916	1.04206358119806	-0.00861403591834086	-0.0584310317305464	0.0412029598938646	0.0254173016469464	0.989686923694049	0.948664353916066	1.0324834098464	-0.0103666245603813	-0.0527002268993454	0.0319669777785828	0.0215991735934365	0.975659922572089	0.278060913158387	3.42339480116413	-0.0246411932759757	-1.27991507721252	1.23063269066056	0.640457627710499	1	41	0	1
1113120.01	5-9	1.01237444582733	0.923284567552776	1.11006081394901	0.0122985081882541	-0.0798177847884107	0.104414801164919	0.0469989722787084	0.999492939791735	0.904137839295555	1.10490468740018	-0.000507188806765663	-0.100773453116559	0.0997590755030277	0.0511571973264207	0.988533762909278	0.931235196891849	1.0493578890415	-0.0115324812549321	-0.0712434053697717	0.0481784428599074	0.030465317008798	1.92955709187026e-07	0	Inf	-15.4608051604551	-7761.32792538724	7730.40631506633	3952.04564028992	0	32	0	1
1113120.02	5-9	1.00277609108778	0.875703669026575	1.14828785629626	0.0027722448635875	-0.132727522641364	0.138272012368539	0.0691338047911882	0.991858535888331	0.846383043874652	1.16233821357159	-0.00817478681759598	-0.166783251308151	0.150433677672959	0.0809241729652374	0.967370985271826	0.871021733499431	1.07437804035735	-0.033173211526162	-0.138088350087976	0.0717419270356518	0.0535291155293521	4.05598164359183	1.20858316670603	13.6117956515899	1.40019274053698	0.189448736920168	2.61093674415379	0.61773788353613	0	61	0	1
1113130.01	5-9	7.98942498770791e-05	4.99696848808367e-06	0.00127739271893408	-9.43480667427639	-12.2066791317891	-6.66293421676372	1.41424662870177	2.13105156203868e-18	3.54426770974266e-19	1.28133118939744e-17	-40.6899161248989	-42.4837851981305	-38.8960470516672	0.91525614112374	1.38600480751662e+20	21093643315672272896	9.10705323736982e+20	46.3781272292693	44.4955034043254	48.2607510542132	0.960540009813329	1.28889670802794e+225	0	Inf	518.335432510991	-3.58479945108645e+71	3.58479945108645e+71	1.82901292032042e+71	0	26	0	1
1113150.01	5-9	NA	NA	NA	NA	NA	NA	NA	NA	NA	NA	NA	NA	NA	NA	NA	NA	NA	NA	NA	NA	NA	NA	NA	NA	NA	NA	NA	NA	1	39	0	1
1114060.01	5-9	1	1	1	0	0	0	0	1	1	1	0	0	0	0	1	1	1	0	0	0	0	1	1	1	0	0	0	0	0	46	0	1
1114080.03	5-9	1.07364806973038	1.01893503222651	1.13129899471306	0.0710622605719691	0.0187579958062114	0.123366525337727	0.0266863397380396	0.888293749431474	0.836562747733904	0.943223670210587	-0.118452791782545	-0.17845374913434	-0.0584518344307504	0.0306132958692479	1.02032583685343	0.98511734867466	1.05679269048632	0.0201220241790798	-0.0149945091958283	0.0552385575539879	0.0179169278884219	0.304267833605646	0.0377086140566125	2.45511315870913	-1.18984693385893	-3.27786672106262	0.898172853344767	1.06533579375628	1	21	0	1
1115030.01	5-9	0.980583454866799	0.901904218468733	1.06612641594141	-0.0196075223662491	-0.103246952508259	0.0640319077757612	0.0426739627879632	1.00910661520991	0.913076466537095	1.11523645409718	0.00906540002122785	-0.0909356488415822	0.109066448884038	0.0510218808363856	0.983741792568196	0.924987784564787	1.04622777791668	-0.0163918222909725	-0.0779747474328157	0.0451911028508707	0.031420437124152	34.668719640525	2.36514427216634	508.18046732195	3.54583782911956	0.860839023113452	6.23083663512568	1.36992252265095	1	51	0	1
1118160.01	5-9	1.43900783571617	1.31193242787483	1.57839192572356	0.363953873141394	0.271501186051383	0.456406560231404	0.0471706050821677	0.687471559526832	0.62214097169228	0.759662466647541	-0.37473481825806	-0.47458856933042	-0.274881067185699	0.0509467275215231	1.00994338113036	0.989927719014235	1.0303637462589	0.00989427099507522	-0.010123349615674	0.0299118916058244	0.0102132594112165	2.82309332950152	2.24427946506564	3.55118694936811	1.03783320912215	0.808384518705443	1.26728189953885	0.117067809524341	0	32	0	1
1119060.01	5-9	1.08387826264104	0.713673643032973	1.64611948289573	0.0805455928742247	-0.337329503723514	0.498420689471963	0.213205497597856	0.977040737850497	0.673882302563818	1.4165806102751	-0.0232269309299379	-0.394699808594834	0.348245946734958	0.189530461067156	0.969157343107087	0.855869507770968	1.09744061117987	-0.0313283034855552	-0.155637358653986	0.0929807516828759	0.0634241527645228	3.68547161040189	0.387174785292054	35.0815742839053	1.30439849856555	-0.94887904633018	3.55767604346127	1.14965252559195	0	24	0	1
1122090.01	5-9	1.00579768373553	0.927822443327308	1.09032605094129	0.00578094184547144	-0.0749148971237932	0.086476780814736	0.0411721029599437	0.989460558943084	0.912212145398424	1.07325056199109	-0.0105953743164639	-0.0918827003901653	0.0706919517572374	0.0414738876402247	1.00723887938723	0.982055659835347	1.03306788163039	0.00721280445972276	-0.0181072921571982	0.0325329010766437	0.0129186540245855	NA	NA	NA	NA	NA	NA	0	0	30	0	1
1122150.02	5-9	NA	NA	NA	NA	NA	NA	NA	NA	NA	NA	NA	NA	NA	NA	NA	NA	NA	NA	NA	NA	NA	NA	NA	NA	NA	NA	NA	NA	0	28	0	1
1122160.01	5-9	1.01331248305186	0.985709272362531	1.04168867748166	0.0132246506026723	-0.0143938234740598	0.0408431246794044	0.0140913171336734	0.854652551915784	0.808496571036686	0.903443515610183	-0.157060264665189	-0.212578841115978	-0.101541688214399	0.028326324814493	1.10731446768232	1.04931937069309	1.1685149103163	0.101937685366113	0.0481417355975232	0.155733635134702	0.0274474174999771	0.657135524076016	0.0815420465151387	5.29575986203007	-0.419865004637284	-2.50663648360897	1.6669064743344	1.06469889009792	0	83	1	1
1122160.02	5-9	NA	NA	NA	NA	NA	NA	NA	NA	NA	NA	NA	NA	NA	NA	NA	NA	NA	NA	NA	NA	NA	NA	NA	NA	NA	NA	NA	NA	1	55	0	1
1122220.02	5-9	0.932174991961666	0.883724191006018	0.983282142191369	-0.0702347223056551	-0.123610266151385	-0.0168591784599254	0.0272329207407632	1.01557639643698	0.958556318429175	1.07598833492655	0.015456329574946	-0.0423269613846038	0.0732396205344958	0.029481812632955	0.997662954742023	0.955844471311451	1.04131100941449	-0.00233978041052664	-0.0451600660783947	0.0404805052573415	0.0218474859771042	0.505603566205641	0.187333597290713	1.36459754073454	-0.68200238276131	-1.67486430873239	0.310859543209771	0.506571515498575	1	47	0	1
1123040.01	5-9	0.951009553050496	0.9276853299675	0.974920202764216	-0.05023117121854	-0.0750626877846904	-0.0253996546523896	0.0126693739078974	0.508911711511205	0.416051753287882	0.622497389006453	-0.675480732267983	-0.876945619516752	-0.474015845019215	0.10279009657213	1.95847255016549	1.60034044751658	2.39674922651855	0.672164858281585	0.470216386309208	0.874113330253962	0.103036828005678	0.622910071859298	0.474066267507698	0.818486747989205	-0.473353117549021	-0.746408162190289	-0.200298072907752	0.139316358257137	0	36	0	1
1101080.02	9-13	1.00092195932669	0.959927967046535	1.04366661151129	0.000921534583233827	-0.040897031661997	0.0427401008284646	0.0213363952476119	0.981120051093749	0.937795608230329	1.02644600402285	-0.0190604506617818	-0.0642232553933547	0.0261023540697911	0.0230426707265089	0.951670324156278	0.915941086080507	0.988793296472031	-0.0495366023209942	-0.0878032328823992	-0.0112699717595892	0.0195241498635931	4.66194204354986	2.2908898657109	9.48701373327414	1.5394321088653	0.828940329732203	2.24992388799841	0.362502466748048	1	20	0	1
1102040.01	9-13	0.994052391517268	0.984440758741435	1.00375786791325	-0.00596536595071722	-0.0156815566683476	0.00375082476691315	0.00495733125418142	0.983452804892318	0.9717689047387	0.995277184456353	-0.016685629195821	-0.028637255115703	-0.00473400327593909	0.00609788037645326	0.994550580814832	0.987503170712826	1.0016482854279	-0.00546432143361911	-0.012575571363583	0.00164692849634481	0.0036282554098221	8.29600833690343	6.41929396448013	10.7213900324231	2.11577447585722	1.8593081372742	2.37224081444024	0.130852577193251	0	29	0	1
1102160.01	9-13	1.01882547932209	1.00364297832812	1.03423765196366	0.0186504729605095	0.00363635875433788	0.033664587166681	0.00766040311179236	0.987952698246807	0.974172491211775	1.00192783390859	-0.0121204586487885	-0.0261668953192201	0.00192597802164311	0.00716668101109414	0.961628169088089	0.94643250120038	0.977067814567714	-0.0391274216534559	-0.0550556249799255	-0.0231992183269863	0.00812678368179681	1.07584594681908	0.711755472642156	1.62618279138819	0.0731072793882635	-0.340020863858599	0.486235422635126	0.210783538118846	1	79	0	1
1103240.01	9-13	0.995970999240655	0.988166240653834	1.00383740156118	-0.00403713904971194	-0.0119043356172702	0.00383005751784633	0.00401394955703968	0.979578682024893	0.97066594394772	0.988573257628692	-0.0206327160591573	-0.029772902893302	-0.0114925292250127	0.00466344632158616	0.9991256766314	0.994383910380894	1.00389005421636	-0.000874705812211939	-0.0056319191449216	0.00388250752049772	0.00242719425980985	1.63389937371927	0.950773646831872	2.80784724349045	0.49096941175037	-0.0504792607166997	1.03241808421744	0.276254398926689	0	31	0	1
1105010.01	9-13	1.01692448701748	0.986552673029592	1.04823132161819	0.0167828635894255	-0.0135385610983471	0.0471042882771982	0.015470398908829	0.942134489727438	0.910793309928808	0.974554146432368	-0.0596072441852058	-0.0934392900887339	-0.0257751982816776	0.0172615650952727	1.01980822186618	0.99675625678802	1.04339330935049	0.0196145918403674	-0.00324901555149044	0.0424781992322252	0.0116653201651678	6.55718408828626e-06	0	Inf	-11.9349493019989	-4233.18061371337	4209.31071510938	2153.73634296754	0	35	0	1
1105050.01	9-13	0.963241834664606	0.905812479313705	1.02431226466544	-0.0374507723717979	-0.0989229708366832	0.0240214260930874	0.0313639428835275	0.974637332655851	0.912085926790518	1.04147855186092	-0.02568984368781	-0.0920210753739805	0.0406413879983604	0.0338430870206712	0.984548571869148	0.947067636590467	1.02351284419271	-0.0155720455337315	-0.0543847663924547	0.0232406753249918	0.0198027724819808	4.55083907423851	1.00792046495617	20.5473913862009	1.51531162788162	0.00788926272278245	3.02273399304046	0.76910717597323	1	38	0	1
1105110.01	9-13	1	1	1	0	0	0	0	1	1	1	0	0	0	0	1	1	1	0	0	0	0	1	1	1	0	0	0	0	0	50	0	1
1107050.02	9-13	0.967249744661365	0.904723896028419	1.03409678096762	-0.0332985493856644	-0.100125469092213	0.0335283703208839	0.0340959937191043	0.952290425220099	0.88503922616481	1.02465182011831	-0.0488852222062004	-0.12212331160639	0.0243528671939893	0.0373670587714276	0.97479507239593	0.925647173666741	1.02655251395981	-0.0255280122336753	-0.0772621389014312	0.0262061144340807	0.0263954476081337	NA	NA	NA	NA	NA	NA	0	0	23	1	1
1108040.02	9-13	1.00684055247294	0.972437625654107	1.04246058704499	0.00681726204647001	-0.0279493436913516	0.0415838677842916	0.0177383900990305	0.861376292507862	0.832282956633584	0.891486616878116	-0.149223828788855	-0.183582803871468	-0.114864853706242	0.017530411453288	1.06570277708388	1.02511673732917	1.10789568419621	0.0636344661190885	0.0248064961826233	0.102462436055554	0.0198105527666505	1.11098875906969	0.744199625210265	1.65855501799059	0.10525039275724	-0.295445966684006	0.505946752198486	0.204440674727642	1	29	0	1
1108060.05	9-13	1.23572222675711	1.13015144418804	1.35115468776722	0.211655598145258	0.122351645149525	0.300959551140992	0.0455640785749901	0.920374918365906	0.883072784695009	0.959252742286257	-0.0829741719898173	-0.12434765290208	-0.0416006910775541	0.021109306721252	0.845717538311455	0.774645038200713	0.923310831847433	-0.167569854190412	-0.255350369774688	-0.0797893386061371	0.0447868003068816	2.64813141203313	1.80776321979606	3.87915845316718	0.973854263744117	0.592090290891466	1.35561823659677	0.194781116318441	1	20	0	1
1109080.01	9-13	0.997911803507335	0.937486495649719	1.0622317998182	-0.00209037981496101	-0.0645529258816184	0.0603721662516964	0.0318692315569847	0.981136820073006	0.919770949620708	1.04659693818329	-0.0190433591387464	-0.0836306077402584	0.0455438894627657	0.0329532833822295	1.01717653778551	0.969277315137763	1.06744281833756	0.0170306888117202	-0.0312045211023631	0.0652658987258035	0.0246102531957508	0.990831420752503	0.366100775605279	2.68163022251807	-0.00921086936219092	-1.00484664029693	0.986424901572544	0.507986768526454	0	38	1	1
1109150.01	9-13	1.01052831448413	0.98823729475659	1.03332213810616	0.0104732777402563	-0.0118324331929787	0.0327789886734913	0.0113806738844079	0.987807327707448	0.962437164458933	1.01384625688378	-0.012267612693522	-0.0382864986303008	0.0137512732432568	0.0132751857391322	0.987934937268625	0.967612262891589	1.00868444696976	-0.0121384363696498	-0.0329238268131494	0.00864695407384967	0.0106049859117066	4.96719379661188	3.08541155911047	7.99666875566281	1.60285505219755	1.12668505497828	2.07902504941682	0.242948340365047	1	29	0	1
1112070.02	9-13	0.970026060928749	0.93537278924218	1.00596315148668	-0.0304323409087632	-0.0668101240833466	0.00594544226582015	0.0185604345087597	1.06481150514014	0.95462007342189	1.18772229187948	0.0627977930179798	-0.0464418465339106	0.17203743256987	0.0557355341289732	0.937747584200277	0.845580327834026	1.03996096258056	-0.064274466189519	-0.167732108847592	0.0391831764685542	0.0527854815058511	1.71969991797278	1.19139349278225	2.48227628050015	0.542149809309454	0.175123624372996	0.909175994245911	0.187261698598297	1	19	0	1
1113080.01	9-13	0.974264049121383	0.961548848729549	0.987147391070682	-0.0260729144193756	-0.0392099105328986	-0.0129359183058525	0.00670267220068634	1.01136532595692	0.992360817567866	1.030733785978	0.0113012258616301	-0.00766851044307308	0.0302709621663332	0.0096786147369717	0.985282164854695	0.970418121446346	1.00037388309883	-0.0148272170509738	-0.0300282473239102	0.000373813221962721	0.00775577020437124	1.13892705365997	0.793373100249495	1.63498716196787	0.130086638217434	-0.231461675876101	0.49163495231097	0.184466815178944	0	21	0	1
1113080.02	9-13	NA	NA	NA	NA	NA	NA	NA	NA	NA	NA	NA	NA	NA	NA	NA	NA	NA	NA	NA	NA	NA	NA	NA	NA	NA	NA	NA	NA	1	46	0	1
1113080.03	9-13	0.937406135130325	0.875678359186924	1.00348518718206	-0.0646386486778197	-0.132756425347051	0.00347912799141127	0.0347546063124299	1.02129830216857	0.935582384548728	1.11486731605738	0.021074663178689	-0.0665860724220763	0.108735398779454	0.0447256869474245	0.991107167154429	0.932307317746715	1.05361547430409	-0.00893261008071031	-0.0700927785772723	0.0522275584158517	0.0312047409947252	3.5960415268458e-08	0	Inf	-17.1408470793435	-9252.5846182622	9218.30292410351	4712.04769272847	0	43	0	1
1113100.03	9-13	1	1	1	0	0	0	0	1	1	1	0	0	0	0	1	1	1	0	0	0	0	1	1	1	0	0	0	0	1	41	0	1
1113120.01	9-13	0.95937037121029	0.91832102022498	1.00225464612656	-0.0414780730153058	-0.0852082542565909	0.00225210822597924	0.0223117269430577	1.00468344057791	0.95862905353053	1.05295036912766	0.00467250739341073	-0.0422510844219959	0.0515960992088174	0.02394104799146	1.04107587145072	1.0099066780013	1.07320705341001	0.0402546702149396	0.00985792856569432	0.0706514118641849	0.015508826636107	2.52740449461266	0.246522908621241	25.9114802559891	0.927192884695164	-1.40030035423451	3.25468612362484	1.18751837140307	0	32	0	1
1113120.02	9-13	1.00963772078719	0.967543617813407	1.05356317634554	0.00959157421778643	-0.0329947720831356	0.0521779205187084	0.0217281269639839	0.952325238876244	0.909930205503358	0.996695521387819	-0.0488486650605199	-0.0943873796616828	-0.00330995045935707	0.0232344650005645	0.988213671942201	0.959802932147928	1.01746538659561	-0.0118563374686606	-0.0410272946054502	0.0173146196681289	0.0148834148825623	1.58746928214914	1.05175743935389	2.39604554003937	0.462141101770187	0.0504625167735673	0.873819686766807	0.210043953992975	0	61	0	1
1113130.01	9-13	NA	NA	NA	NA	NA	NA	NA	NA	NA	NA	NA	NA	NA	NA	NA	NA	NA	NA	NA	NA	NA	NA	NA	NA	NA	NA	NA	NA	0	26	0	1
1113150.01	9-13	NA	NA	NA	NA	NA	NA	NA	NA	NA	NA	NA	NA	NA	NA	NA	NA	NA	NA	NA	NA	NA	NA	NA	NA	NA	NA	NA	NA	1	39	0	1
1114060.01	9-13	1	1	1	0	0	0	0	1	1	1	0	0	0	0	1	1	1	0	0	0	0	1	1	1	0	0	0	0	0	46	0	1
1114080.03	9-13	0.983967739014503	0.933944015842283	1.03667082287383	-0.0161621680217087	-0.0683387827614693	0.0360144467180519	0.0266212109769991	0.938224567383147	0.889185497764356	0.989968168683036	-0.0637659477738846	-0.117449406331936	-0.0100824892158336	0.0273900229705746	1.03355516028562	0.997107134894342	1.0713354984329	0.0330044710285651	-0.00289705752727627	0.0689059995844065	0.018317442993355	0.98421315144793	0.345948807865575	2.80005453251761	-0.0159127880628966	-1.06146446901644	1.02963889289065	0.533454537532692	1	21	0	1
1115030.01	9-13	NA	NA	NA	NA	NA	NA	NA	NA	NA	NA	NA	NA	NA	NA	NA	NA	NA	NA	NA	NA	NA	NA	NA	NA	NA	NA	NA	NA	1	51	0	1
1118160.01	9-13	1.29038752736599	1.17982386157492	1.41131233653727	0.254942582070737	0.165365157483961	0.344520006657514	0.0457036074608268	0.778789617370527	0.707291518727767	0.857515256531127	-0.250014337146499	-0.346312366065716	-0.153716308227281	0.0491325502299042	0.992653524612289	0.97275956150761	1.01295434032852	-0.00737359363534582	-0.0276183378081777	0.012871150537486	0.0103291409089758	2.61097897060492	2.05537439834856	3.31677342600871	0.959725235530947	0.720458020331203	1.19899245073069	0.122077352995796	0	32	0	1
1119060.01	9-13	1.07893388506931	0.948182011124192	1.22771610797654	0.0759734101348085	-0.0532088002990261	0.205155620568643	0.0659105021586148	0.937797548387904	0.84511485126855	1.04064464189956	-0.0642211865464218	-0.168282742200062	0.0398403691072182	0.0530936060430009	0.970622014270964	0.911064784128321	1.03407256102957	-0.0298181611730713	-0.0931412710471766	0.033504948701034	0.032308302792087	1.55565281167459	0.81892886260276	2.95514760925571	0.441895272115439	-0.199758057750404	1.08354860198128	0.327380163578067	0	24	0	1
1122090.01	9-13	1.07338266499727	0.951442853239244	1.21095065415025	0.0708150310096045	-0.0497756537035593	0.191405715722768	0.0615269901204143	0.927216915530019	0.826303368645516	1.04045468174029	-0.075567743453877	-0.190793298500643	0.0396578115928891	0.0587896287664726	0.993955194353218	0.964960202496244	1.02382142374995	-0.00606314944492374	-0.0356684194301164	0.0235421205402689	0.0151050071423329	NA	NA	NA	NA	NA	NA	0	0	30	0	1
1122150.02	9-13	NA	NA	NA	NA	NA	NA	NA	NA	NA	NA	NA	NA	NA	NA	NA	NA	NA	NA	NA	NA	NA	NA	NA	NA	NA	NA	NA	NA	0	28	0	1
1122160.01	9-13	1.01388255896487	0.998244247682635	1.0297658571632	0.0137870789001115	-0.00175729545697715	0.0293314532572002	0.00793094897646116	0.852394863252876	0.826914342553109	0.878660540167404	-0.159705404992543	-0.190054165437563	-0.129356644547524	0.0154843459800315	1.09601313375825	1.06545679553616	1.12744580015193	0.0916791718100895	0.0634036231996102	0.119954720420569	0.0144265654029937	0.974100400839154	0.431392583585162	2.19955471424483	-0.026240899708387	-0.840736736678885	0.788254937262111	0.415566736631457	0	83	1	1
1122160.02	9-13	NA	NA	NA	NA	NA	NA	NA	NA	NA	NA	NA	NA	NA	NA	NA	NA	NA	NA	NA	NA	NA	NA	NA	NA	NA	NA	NA	NA	1	55	0	1
1122220.02	9-13	0.902186686925333	0.830340634613173	0.980249290635399	-0.102933810351106	-0.18591925923543	-0.0199483614667812	0.0423402927497154	0.99994759567893	0.916293340745165	1.09123918033817	-5.24056942240264e-05	-0.0874187245860354	0.0873139131975873	0.0445754715805728	0.973153297785937	0.908886543926617	1.04196431041904	-0.027213657524762	-0.0955350067567312	0.0411076917072072	0.0348584717733996	1.88979572561238	0.6340439909777	5.63261845449525	0.636468741543732	-0.455636940551879	1.72857442363934	0.557207015389059	1	47	0	1
1123040.01	9-13	0.979408432850758	0.960035161531394	0.999172651977716	-0.0208065295296708	-0.0407853685957904	-0.000827690463551158	0.0101934725452662	0.593591906792166	0.511454686857786	0.688919978373633	-0.521563221332144	-0.670496286258002	-0.372630156406287	0.0759876539062055	1.67037703554531	1.44009756717316	1.9374794489474	0.51304937073411	0.364710866274002	0.661387875194218	0.075684301155625	0.862248348180759	0.656725857550171	1.13208914403625	-0.148211942875043	-0.420488611579159	0.124064725829073	0.138919220379456	0	36	0	1
1101080.02	13-17	1.01424909598825	0.972994077660219	1.05725333003745	0.0141485317934488	-0.0273772834948007	0.0556743470816982	0.0211870297698324	0.992230530769643	0.951405582798534	1.03480728302588	-0.00779980880685901	-0.0498148270186899	0.0342152094049719	0.0214366276846105	0.973513806760555	0.925814882583439	1.02367022801452	-0.0268432716710148	-0.0770809751378088	0.0233944317957792	0.0256319523537486	1.94751398193701	0.850646386966155	4.45873957493345	0.666553678165498	-0.161758763243067	1.49486611957406	0.422616154144764	1	20	0	1
1102040.01	13-17	0.991137995356561	0.97862108872344	1.00381499761144	-0.00890150575242825	-0.0216107504681994	0.00380773896334289	0.00648442768133498	0.991063444596672	0.976519521035248	1.00582398002094	-0.00897672591766678	-0.0237605380457105	0.00580708621037697	0.00754289989237383	0.992695109870257	0.98419125265537	1.00127244425468	-0.00733170148879521	-0.0159350383611742	0.00127163538358381	0.00438953824674384	7.73406954273054	5.80476230275761	10.3046134487498	2.04563518496399	1.75867866732746	2.33259170260052	0.146409076850395	0	29	0	1
1102160.01	13-17	0.987120230255764	0.973493167404222	1.00093804620982	-0.0129634331317308	-0.0268644727828832	0.00093760651942161	0.00709249749526115	1.0059124858705	0.990570298871644	1.02149229628909	0.00589507571706332	-0.00947444224575561	0.0212645936798822	0.00784173489107541	0.972245146520501	0.95940640733842	0.985255693210354	-0.0281472979664538	-0.0414405114515678	-0.0148540844813398	0.00678237640587743	1.99772118494137	1.44367053795227	2.76440491639061	0.692007123412369	0.367188855125507	1.01682539169923	0.16572665153492	1	79	0	1
1103240.01	13-17	0.996753347757704	0.987820327566043	1.00576715070663	-0.00325193405292014	-0.0122544524620784	0.00575058435623814	0.00459320603856449	0.984155270883969	0.973862087036398	0.994557247994087	-0.0159715987645128	-0.0264855797835205	-0.00545761774550504	0.00536437460174814	0.995370347476575	0.989764659283532	1.00100778436849	-0.00464040255678072	-0.0102880820083015	0.00100727689474011	0.00288152205656278	0.720348184435299	0.256582073009613	2.02236072354046	-0.328020594370281	-1.36030669280465	0.704265504064086	0.526686258817462	0	31	0	1
1105010.01	13-17	0.984544988321429	0.941789053819544	1.02924198375168	-0.0155756853279913	-0.059973963856977	0.0288225932009944	0.0226525991697774	0.989014443171546	0.939830047272325	1.0407728201932	-0.0110463436525649	-0.0620562208386404	0.0399635335335106	0.0260259257764096	0.999599940331233	0.971549636335467	1.02846010470348	-0.00040013971398509	-0.0288629189989306	0.0280626395709604	0.0145220930126555	2.32756162020914	0.218570172180311	24.7862873594726	0.844821204666812	-1.52064816186215	3.21029057119577	1.20689430274611	0	35	0	1
1105050.01	13-17	0.987259565094133	0.927019539573509	1.0514141366624	-0.0128222902382221	-0.0757806353498506	0.0501360548734064	0.0321221949016594	0.959616859011229	0.893840435024616	1.03023367484289	-0.041221179380567	-0.112228004051354	0.0297856452902197	0.0362286374805249	1.01977292940144	0.989351146395604	1.05113015871935	0.0195799842791756	-0.0107059584082153	0.0498659269665664	0.0154522955147556	3.48492865315237	1.04695568106647	11.6000399417016	1.2484475714498	0.0458866015430757	2.45100854135653	0.613562789618775	1	38	0	1
1105110.01	13-17	0.98916596862079	0.949786247625661	1.03017843848919	-0.0108931468575336	-0.0515183222037151	0.0297320284886479	0.0207275111515455	0.973269186431983	0.924961347190953	1.02409999308049	-0.0270945789104084	-0.0780033291633965	0.0238141713425797	0.0259743294542909	0.983432920839621	0.952970273327022	1.01486933733479	-0.0167058480142685	-0.0481715685457895	0.0147598725172525	0.0160542340470124	3.00325349002741	0.280072333237973	32.2042931591463	1.09969619770222	-1.27270737618235	3.47209977158678	1.21043222865205	0	50	0	1
1107050.02	13-17	263.576576336555	263.576576336555	263.576576336555	5.57434393804479	5.57434393804479	5.57434393804479	0	6.1367670967056e+68	6.1367670967056e+68	6.1367670967056e+68	158.390084395607	158.390084395607	158.390084395607	0	9.26083478214987e-71	9.26083478214987e-71	9.26083478214987e-71	-161.257747408722	-161.257747408722	-161.257747408722	0	1	1	1	0	0	0	0	0	23	1	1
1108040.02	13-17	1.08716127545943	1.0448502901773	1.1311856348894	0.0835699646216842	0.0438736121654254	0.123266317077943	0.0202536132140073	0.878779307753678	0.849450822093162	0.909120400676165	-0.129221484773384	-0.163165229960036	-0.0952777395867327	0.0173185555726512	0.987276891109208	0.945173079222557	1.03125626527578	-0.0128047407875441	-0.0563872156423249	0.0307777340672366	0.0222363651569895	1.93587503728936	1.48273942068299	2.52749209181599	0.660559439916478	0.393891336781549	0.927227543051407	0.136057654752012	1	29	0	1
1108060.05	13-17	1.09431815227436	0.99963536497672	1.19796903986591	0.0901314773284018	-0.000364701518794586	0.180627656175598	0.0461723682480998	0.962454870425953	0.923341866758259	1.00322471118832	-0.038268101788608	-0.0797557265351156	0.00321952295789953	0.0211675444415084	0.937255259194257	0.850285454605367	1.03312060218059	-0.0647996120783039	-0.162183156928203	0.0325839327715955	0.0496863950654443	1.65646441016763	1.1255223195823	2.43786755216929	0.504685457569344	0.118247211983034	0.891123703155654	0.19716599316849	1	20	0	1
1109080.01	13-17	0.991723482061838	0.947308494146595	1.03822088680719	-0.00831095847622113	-0.0541304794496259	0.0375085624971836	0.0233777361904725	0.981129269237103	0.934505384176741	1.03007929034219	-0.0190510551754304	-0.0677378905442718	0.029635780193411	0.0248406785802581	1.01668303261686	0.980110820400114	1.0546199136839	0.0165453994775763	-0.0200896316698793	0.053180430625032	0.0186916858862857	1.61371705681791	0.830949674465328	3.13386336078733	0.478540248914828	-0.185186046170727	1.14226654400038	0.338642087467394	0	38	1	1
1109150.01	13-17	0.932134262881372	0.887916752057594	0.978553768722049	-0.0702784157864379	-0.118877288067445	-0.0216795435054306	0.0247957986291325	1.12430370656093	1.06132229601132	1.19102258506889	0.117163916540298	0.0595155797731299	0.174812253307465	0.0294129571879333	0.966773833740461	0.928959086386479	1.00612789013227	-0.0337906953303407	-0.0736905816262911	0.00610919096560977	0.0203574589179575	3.79504680129518	2.28214439421357	6.31089788207017	1.33369674312865	0.825115524728872	1.84227796152842	0.259484981566701	1	29	0	1
1112070.02	13-17	1.03839988375855	0.962457838046758	1.12033408214334	0.037680955024841	-0.0382650184063931	0.113626928456075	0.0387486576438579	1.02122663543389	0.841464781571525	1.239390957007	0.0210044885302511	-0.172611118192008	0.21462009525251	0.0987852880203278	0.960024923865053	0.802018205645137	1.14916076462471	-0.0407960324978413	-0.220623971067613	0.139031906071931	0.0917506341893178	1.04043807538506	0.337655489832964	3.20596413002639	0.0396418507941649	-1.08572916414792	1.16501286573625	0.574179435856406	1	19	0	1
1113080.01	13-17	0.99959293012022	0.872821473242503	1.14477708967721	-0.000407152755215157	-0.136024242059109	0.135209936548678	0.0691936639517991	0.988922523491067	0.853564043467374	1.14574619790123	-0.0111392886574813	-0.158334703279918	0.136056125964956	0.0751010813379714	1.0547777858974	0.922414565288085	1.20613465950113	0.0533301152613894	-0.0807605195100624	0.187420750032841	0.0684148463079636	4.86847904795728	0.48688046831702	48.6815343452349	1.58278157783437	-0.719736630960336	3.88529978662908	1.17477577494111	0	21	0	1
1113080.02	13-17	0.941632894710157	0.903256339907476	0.9816399500623	-0.0601397887374468	-0.101748889983753	-0.018530687491141	0.0212295233864056	1.0751403326295	0.997969917994826	1.15827813444439	0.0724511950406902	-0.00203214541471475	0.146934535496095	0.0380024026170481	0.938405055796491	0.885597423036781	0.994361575403819	-0.0635735939799644	-0.12149280744201	-0.0056543805179186	0.0295511621228273	2.11106479615777	1.35201080585818	3.29627141607634	0.747192462927455	0.301592970087483	1.19279195576743	0.227350857645755	1	46	0	1
1113080.03	13-17	0.671034805362899	0.424669291724508	1.0603255728237	-0.398934272472098	-0.856444550082359	0.0585760051381632	0.233427900318089	1.0261410493203	0.55630320907976	1.89279054284441	0.0258052122708114	-0.586441793303902	0.638052217845525	0.312376661206043	0.886947278341975	0.454611147083628	1.73043595522202	-0.119969736610468	-0.788312847222816	0.54837337400188	0.340997648877303	4.58982013636054	0.0431387071428875	488.342147444584	1.52384083732657	-3.14333460734161	6.19101628199474	2.38125571769801	0	43	0	1
1113100.03	13-17	4.97187084198491	0.733050446224754	33.7214168502132	1.60379619623642	-0.310540757874559	3.5181331503474	0.976720475075575	0.00591680434172757	7.21321158913083e-06	4.85339618638647	-5.12995878297516	-11.8395962704586	1.57967870450829	3.42334733720018	33.4138899272553	0.19931620650865	5601.59186063114	3.50897167961981	-1.61286273791616	8.63080609715578	2.6132288439667	5.95192918933769e-05	0	Inf	-9.72921006446288	-20677.9691625017	20658.5107423728	10545.2141546813	1	41	0	1
1113120.01	13-17	1.00118078581193	0.938725272350539	1.06779160570494	0.00118008923264584	-0.063232417288765	0.0655925957540567	0.0328641276214708	0.973274197653626	0.908507571721011	1.04265797369623	-0.0270894300689453	-0.0959520568702278	0.0417731967323372	0.0351346388731947	0.995475420084625	0.953941737229974	1.03881743854736	-0.00453484680770171	-0.0471526814848071	0.0380829878694037	0.0217441927572493	7.62336450444618e-07	0	Inf	-14.0868778426915	-9892.01811311306	9863.84435742768	5039.85344281131	0	32	0	1
1113120.02	13-17	1.00474132049342	0.949466344144556	1.06323423398056	0.00473011583603226	-0.0518551952299953	0.0613154269020598	0.0288705871701548	0.966310017866302	0.882428517729522	1.05816508857999	-0.0342705667882439	-0.125077493195259	0.0565363596187715	0.046330915834826	1.01369611504226	0.940238279809533	1.09289297800121	0.0136031709457411	-0.0616219466819585	0.0888282885734408	0.0383808673123924	1.89784666375225	0.945438576286129	3.80968372716949	0.640719908595549	-0.0561063572602835	1.33754617445138	0.355530137978202	0	61	0	1
1113130.01	13-17	NA	NA	NA	NA	NA	NA	NA	NA	NA	NA	NA	NA	NA	NA	NA	NA	NA	NA	NA	NA	NA	NA	NA	NA	NA	NA	NA	NA	0	26	0	1
1113150.01	13-17	NA	NA	NA	NA	NA	NA	NA	NA	NA	NA	NA	NA	NA	NA	NA	NA	NA	NA	NA	NA	NA	NA	NA	NA	NA	NA	NA	NA	1	39	0	1
1114060.01	13-17	1.10461246457996	0.192402195251203	6.34176078558948	0.0994945626689357	-1.64816733098609	1.84715645632396	0.891680616297217	1.04536262092649	0.255980458797592	4.26900949534735	0.0443638308955086	-1.36265417023798	1.451381832029	0.717879518313534	1.09429995587675	0.485821013613127	2.46488389731419	0.0901148491212771	-0.721915007661778	0.902144705904332	0.414308560355314	3.10742138597453	0.0435799417596908	221.571376190852	1.13379324592489	-3.13315828586649	5.40074477771627	2.17705609156523	0	46	0	1
1114080.03	13-17	NA	NA	NA	NA	NA	NA	NA	NA	NA	NA	NA	NA	NA	NA	NA	NA	NA	NA	NA	NA	NA	NA	NA	NA	NA	NA	NA	NA	1	21	0	1
1115030.01	13-17	NA	NA	NA	NA	NA	NA	NA	NA	NA	NA	NA	NA	NA	NA	NA	NA	NA	NA	NA	NA	NA	NA	NA	NA	NA	NA	NA	NA	1	51	0	1
1118160.01	13-17	1.36776706003313	1.22008740069212	1.53332189927577	0.313179526947897	0.198922496090719	0.427436557805075	0.0582954746915877	0.725366672236739	0.643659794166603	0.817445510750065	-0.321077997169025	-0.440584962389137	-0.201571031948913	0.0609740618515277	0.992436877643173	0.968334042378847	1.0171396573919	-0.00759186779528247	-0.032178166131615	0.0169944305410501	0.0125442602671611	2.0379165216639	1.51708897380797	2.73754790982772	0.711927973050865	0.416793349805328	1.0070625962964	0.150581656384261	0	32	0	1
1119060.01	13-17	1.00094458145072	0.947705872592482	1.057174049576	0.000944135614387264	-0.0537110858464048	0.0555993570751793	0.0278858294804932	0.994826804813388	0.94318345672843	1.04929784817056	-0.00518662248888708	-0.0584944694288785	0.0481212244511043	0.0271983808684634	0.986551042918179	0.937070030633984	1.03864484880011	-0.0135402134305585	-0.0649972603327246	0.0379168334716075	0.0262540777830882	2.33269468011473e-07	0	Inf	-15.2710715365584	-5539.49820904167	5508.95606596855	2818.53502466347	0	24	0	1
1122090.01	13-17	NA	NA	NA	NA	NA	NA	NA	NA	NA	NA	NA	NA	NA	NA	NA	NA	NA	NA	NA	NA	NA	NA	NA	NA	NA	NA	NA	NA	0	30	0	1
1122150.02	13-17	NA	NA	NA	NA	NA	NA	NA	NA	NA	NA	NA	NA	NA	NA	NA	NA	NA	NA	NA	NA	NA	NA	NA	NA	NA	NA	NA	NA	0	28	0	1
1122160.01	13-17	1.00574287638508	0.981750803074854	1.03032126913595	0.00572644893436054	-0.0184177675209363	0.0298706653896573	0.0123187041423941	0.842317391097865	0.807285800730251	0.878869152292929	-0.171598386719908	-0.214077521327139	-0.129119252112677	0.0216734261151231	1.09848881736836	1.05560418490665	1.14311566696759	0.0939354328802539	0.0541132901206535	0.133757575639854	0.0203177931195228	0.771812751169962	0.249791479708753	2.38476878219826	-0.259013308675419	-1.38712879032411	0.869102172973276	0.575579699702202	0	83	1	1
1122160.02	13-17	NA	NA	NA	NA	NA	NA	NA	NA	NA	NA	NA	NA	NA	NA	NA	NA	NA	NA	NA	NA	NA	NA	NA	NA	NA	NA	NA	NA	1	55	0	1
1122220.02	13-17	0.968522084502047	0.931830084779357	1.00665887857688	-0.0319839936051364	-0.070604793385985	0.0066368061757121	0.0197048517653816	1.01956172109251	0.976481492917963	1.06454255472965	0.0193728497516152	-0.0237994813099674	0.0625451808131978	0.0220271042744257	0.956822464493303	0.927837670578266	0.986712716663526	-0.0441374172849462	-0.0748984854427482	-0.0133763491271443	0.015694710923487	1.11054492152973	0.675984219185022	1.82446570161413	0.104850815159355	-0.391585547612512	0.601287177931221	0.253288512792936	1	47	0	1
1123040.01	13-17	0.930375456911273	0.890407384408262	0.972137592275372	-0.0721670571977652	-0.11607618569461	-0.0282579287009201	0.0224030282409242	0.448739387193765	0.325521344891063	0.618598567434723	-0.801312989166794	-1.12232724378132	-0.480298734552273	0.163785792568966	2.26987206441711	1.64128196699393	3.1392041662761	0.819723470617449	0.495477623669214	1.14396931756568	0.165434594464921	0.911899639275782	0.607248572618951	1.36939136559009	-0.0922253396169107	-0.498817061668363	0.314366382434542	0.20744856806482	0	36	0	1
1101080.02	17-21	1.00651113772534	0.953896008440028	1.06202841966168	0.00649003183413434	-0.0472006193034804	0.0601806829717491	0.0273936927214581	0.967294649152736	0.917245014761462	1.02007525058377	-0.0332521255439345	-0.0863806507449312	0.0198763996570621	0.0271068885041091	0.974815029771815	0.915323492493677	1.03817322516235	-0.0255075390366368	-0.0884777324795303	0.0374626544062566	0.0321282400797129	1.66398530878923	0.648334029791254	4.27071074575229	0.509215513507417	-0.433349237370122	1.45178026438496	0.480909219920554	1	20	0	1
1102040.01	17-21	0.977780671904654	0.963599823858787	0.992170212860504	-0.0224698959539517	-0.0370791910363861	-0.00786060087151732	0.00745385894724121	1.00447758039683	0.987468750435683	1.02177938195481	0.0044675858568532	-0.0126104278360004	0.0215455995497068	0.00871343240363742	0.97725487654232	0.967411838584808	0.987198063570133	-0.0230077842551946	-0.0331309811399036	-0.0128845873704856	0.00516499127767628	6.24712529357758	4.36008743886653	8.95086967425642	1.83212140490988	1.47249211194575	2.19175069787402	0.183487704774599	0	29	0	1
1102160.01	17-21	0.994759120672701	0.97547841932674	1.01442091240162	-0.00525466090818405	-0.0248272418425737	0.0143179200262056	0.0099861941794725	0.999420720225397	0.978458797520868	1.02083171876693	-0.000579447621955652	-0.0217766008293268	0.0206177055854155	0.0108150728148943	0.975102616624763	0.957297234179	0.993239172746496	-0.0252125657021838	-0.04364134622339	-0.00678378518097764	0.00940261181663034	1.68073111596066	1.11430240367085	2.53509018274791	0.519228886820125	0.108228562181394	0.930229211458856	0.209697896431082	1	79	0	1
1103240.01	17-21	0.980865342896646	0.96904332853305	0.992831582001796	-0.0193200939795297	-0.0314459534026528	-0.00719423455640659	0.00618677665445404	0.997966217275478	0.984288185002974	1.01183432453791	-0.0020358536689846	-0.0158365538702236	0.0117648465322544	0.00704130295765491	0.988836828644494	0.981586291079298	0.996140922677891	-0.0112259471748928	-0.0185853515760947	-0.00386654277369095	0.00375486716044373	1.58065273373851	0.375700023360261	6.65015413714584	0.457837884346532	-0.978964264224251	1.89464003291732	0.73307579113907	0	31	0	1
1105010.01	17-21	NA	NA	NA	NA	NA	NA	NA	NA	NA	NA	NA	NA	NA	NA	NA	NA	NA	NA	NA	NA	NA	NA	NA	NA	NA	NA	NA	NA	0	35	0	1
1105050.01	17-21	0.862833166394795	0.714681480547004	1.04169632667836	-0.147533924785464	-0.335918317297046	0.0408504677261177	0.096116252133985	1.11426015538212	0.911114729475001	1.36269961806851	0.108190646899578	-0.0930864516988972	0.309467745498053	0.102694284275692	0.99203815763778	0.929166622435338	1.05916385979292	-0.0079937070763718	-0.0734671994850972	0.0574797853323536	0.0334054568987859	8.11887148135036	1.92707364068619	34.2052699694511	2.09419116438569	0.656002603899862	3.53237972487151	0.733783157154965	1	38	0	1
1105110.01	17-21	NA	NA	NA	NA	NA	NA	NA	NA	NA	NA	NA	NA	NA	NA	NA	NA	NA	NA	NA	NA	NA	NA	NA	NA	NA	NA	NA	NA	0	50	0	1
1107050.02	17-21	1.01482986404217	0.950209841447501	1.08384443943769	0.0147209768103408	-0.0510724330450013	0.080514386665683	0.0335686830851547	1.01462533362327	0.937053983676348	1.09861820723629	0.0145194149135111	-0.0650143850880925	0.0940532149151148	0.0405792150411723	0.939583387231447	0.87811926658662	1.00534970038063	-0.0623187070354144	-0.129972855635369	0.00533544156453977	0.0345180570324769	NA	NA	NA	NA	NA	NA	0	0	23	1	1
1108040.02	17-21	0.962761630911107	0.919020396105821	1.00858475163579	-0.0379494254345077	-0.0844469630687889	0.00854811219977351	0.0237236694148708	0.936707264842974	0.892409787788176	0.983203582049765	-0.0653844630130202	-0.113829848545565	-0.016939077480475	0.0247174876246075	1.07505612911662	1.00413803916577	1.15098286856198	0.0723728733483122	0.00412950102770147	0.140616245668923	0.0348186869038951	2.92861939884379	2.2999106387938	3.72919340369776	1.0745311170479	0.832870269481971	1.31619196461382	0.123298616439953	1	29	0	1
1108060.05	17-21	1.04732920165374	0.961720621805729	1.14055831991739	0.0462433062056629	-0.0390312844180784	0.131517896829404	0.0435082436699737	0.923341170467609	0.884899537960382	0.963452776849189	-0.0797564806338278	-0.122281156846632	-0.0372318044210233	0.0216966620551366	0.971873484269889	0.888546125182239	1.06301523652829	-0.0285296432094376	-0.118168719192699	0.0611094327738238	0.0457350628329515	1.46655414521406	1.00447386799606	2.14120160749962	0.382915530140805	0.00446388999773761	0.761367170283873	0.1930911195962	1	20	0	1
1109080.01	17-21	5.22219908830148	1.63873149592613	16.6417521025581	1.65291859446431	0.493922464453762	2.81191472447486	0.591335422054977	0.162641527913422	0.049024092066056	0.539576879187687	-1.81620671525572	-3.0154434268865	-0.616970003624942	0.611866708312094	1.17119823826719	0.999180421237415	1.37283045600654	0.158027360012019	-0.000819914800878507	0.316874634824916	0.0810460172053489	0.424192728927126	0.161481179454558	1.11430614937562	-0.857567377670014	-1.82336667899535	0.108231923655324	0.492763800224616	0	38	1	1
1109150.01	17-21	1.13300574026607	0.696342612413106	1.8434919601248	0.124874048463811	-0.361913480553305	0.611661577480927	0.248365547967633	1.01901587285772	0.651703976668542	1.59335125503477	0.0188373310159476	-0.428164843669875	0.46583950570177	0.228066524799291	0.915702448646165	0.452814239750882	1.8517769558614	-0.0880638048017355	-0.792273304374571	0.6161456947711	0.359297163176237	1.27369901810295	0.317882068080072	5.10349387908153	0.241925279711931	-1.14607482007983	1.62992537950369	0.708176329126519	1	29	0	1
1112070.02	17-21	2.7276438390216	1.65864984450973	4.48560070540486	1.00343817391444	0.506003924741694	1.50087242308718	0.253797647863145	6.09949876210768	3.77707056703263	9.8499311804443	1.80820659765683	1.328948726911	2.28746446840267	0.244523814991581	0.0896364816711817	0.0556097730222817	0.144483575632807	-2.41199288036028	-2.88939631938996	-1.93458944133061	0.243577658975048	98257.1404526547	4.81245492136414	2006141523.95968	11.4953432034536	1.57120733258076	21.4194790743264	5.063427669668	1	19	0	1
1113080.01	17-21	0.904381889918573	0.837521247607183	0.97658012277237	-0.100503563194367	-0.177308645327502	-0.0236984810612316	0.039186986464529	0.935829372312314	0.847790009916297	1.03301124551931	-0.0663221136603399	-0.165122303671247	0.0324780763505671	0.0504091864902775	1.08096896477066	0.999002563761296	1.1696605646315	0.0778578285045675	-0.000997934009252494	0.156713591018387	0.0402332711906056	2.30959393149462	0.823666881910219	6.47619109806362	0.83707172184955	-0.193989100338055	1.86813254403715	0.526061106387914	0	21	0	1
1113080.02	17-21	0.977118496602582	0.91933566161371	1.03853314547485	-0.0231473481090963	-0.0841039767254676	0.037809280507275	0.0311008922088311	1.21849909621664	1.06272887136185	1.39710145032395	0.197619852364868	0.0608400069599527	0.334399697769784	0.0697869177616616	0.854865016336983	0.76110484464805	0.960175462415778	-0.156811698138305	-0.27298415840511	-0.0406392378715002	0.0592727525521686	1.95716831098961	1.11627702166587	3.43150286460746	0.671498689309323	0.10999906045499	1.23299831816366	0.28648466669968	1	46	0	1
1113080.03	17-21	1	1	1	0	0	0	0	1	1	1	0	0	0	0	1	1	1	0	0	0	0	1	1	1	0	0	0	0	0	43	0	1
1113100.03	17-21	1.00979877855318	0.972734213502585	1.0482756327608	0.00975108184913738	-0.0276443959794779	0.0471465596777526	0.019079676016287	0.959519116018874	0.91574981899916	1.00538041603095	-0.0413230408366724	-0.0880120749763473	0.00536599330300241	0.0238213735088767	0.995492486373619	0.962445794618906	1.02967387458816	-0.00451770309690814	-0.0382775316851336	0.0292421254913174	0.0172247188491823	1.77717224292769	0.342329471691123	9.22602767862865	0.575023473528482	-1.0719816381423	2.22202858519927	0.840324171598127	1	41	0	1
1113120.01	17-21	NA	NA	NA	NA	NA	NA	NA	NA	NA	NA	NA	NA	NA	NA	NA	NA	NA	NA	NA	NA	NA	NA	NA	NA	NA	NA	NA	NA	0	32	0	1
1113120.02	17-21	1.02356827042881	0.982567451766067	1.06627998143589	0.0232948268050851	-0.0175862843982293	0.0641759380083995	0.0208580930699642	1.00921987645031	0.93816995915423	1.08565057864418	0.00917763284478986	-0.0638241532612277	0.0821794189508075	0.0372464936508254	0.962140175470388	0.905097859740491	1.02277749007119	-0.0385951263842915	-0.099712208818153	0.02252195604957	0.0311827579057295	2.1651216932008	0.908121883944425	5.16202949102764	0.772476569205392	-0.0963766759703724	1.64132981438116	0.443300617781331	0	61	0	1
1113130.01	17-21	NA	NA	NA	NA	NA	NA	NA	NA	NA	NA	NA	NA	NA	NA	NA	NA	NA	NA	NA	NA	NA	NA	NA	NA	NA	NA	NA	NA	0	26	0	1
1113150.01	17-21	NA	NA	NA	NA	NA	NA	NA	NA	NA	NA	NA	NA	NA	NA	NA	NA	NA	NA	NA	NA	NA	NA	NA	NA	NA	NA	NA	NA	1	39	0	1
1114060.01	17-21	NA	NA	NA	NA	NA	NA	NA	NA	NA	NA	NA	NA	NA	NA	NA	NA	NA	NA	NA	NA	NA	NA	NA	NA	NA	NA	NA	NA	0	46	0	1
1114080.03	17-21	1.06749110683703	0.95031908046473	1.19911015847317	0.0653111352541164	-0.0509574766072532	0.181579747115486	0.0593218103896203	0.931330431407947	0.82878121861463	1.04656856717434	-0.0711411437208562	-0.187799068671628	0.0455167812299157	0.0595204431667902	0.940957828718967	0.864189691268566	1.02454547233468	-0.06085695578998	-0.145962984196315	0.0242490726163546	0.0434222409583238	6.85303100764278e-07	0	Inf	-14.1934046136833	-16053.30177223	16024.9149630026	8183.36892623067	1	21	0	1
1115030.01	17-21	NA	NA	NA	NA	NA	NA	NA	NA	NA	NA	NA	NA	NA	NA	NA	NA	NA	NA	NA	NA	NA	NA	NA	NA	NA	NA	NA	NA	1	51	0	1
1118160.01	17-21	1.16466752604265	1.09330613247515	1.24068676277103	0.152435660916395	0.0892062545847578	0.215665067248032	0.0322604939837581	0.85142438539812	0.797257110674621	0.909271895282505	-0.160844584468859	-0.226578054129397	-0.0951111148083202	0.0335381007911553	0.979014677633081	0.96282591486571	0.995475635026597	-0.0212086440889551	-0.0378826572890991	-0.00453463088881122	0.00850730591565275	2.48567743005772	1.92151503963254	3.21547953508599	0.910545230066977	0.653113958019213	1.16797650211474	0.131344899232001	0	32	0	1
1119060.01	17-21	0.98635004076903	0.93523528186166	1.0402584481078	-0.0137439764590315	-0.0669571429943538	0.0394691900762907	0.0271500736518941	0.991546489465449	0.947600488262458	1.03753053417481	-0.00848944410793039	-0.0538222914354419	0.0368434032195811	0.0231294287472072	1.01911635747564	0.986666623964049	1.0526333057682	0.0189359356270852	-0.0134230636118221	0.0512949348659924	0.0165099968643051	3.61734816082764	1.93041127481973	6.77845591109338	1.28574120513261	0.657733075976634	1.91374933428858	0.320418198553453	0	24	0	1
1122090.01	17-21	NA	NA	NA	NA	NA	NA	NA	NA	NA	NA	NA	NA	NA	NA	NA	NA	NA	NA	NA	NA	NA	NA	NA	NA	NA	NA	NA	NA	0	30	0	1
1122150.02	17-21	NA	NA	NA	NA	NA	NA	NA	NA	NA	NA	NA	NA	NA	NA	NA	NA	NA	NA	NA	NA	NA	NA	NA	NA	NA	NA	NA	NA	0	28	0	1
1122160.01	17-21	0.958281840702019	0.923333644129097	0.994552827201925	-0.0426133473037529	-0.079764631867009	-0.00546206274049678	0.0189550853262104	0.888251822543155	0.846534873606423	0.932024568450395	-0.118499992247299	-0.166603880848886	-0.0703961036457127	0.0245432512949339	1.03676768276401	0.994266653131209	1.08108546599522	0.0361078759564754	-0.00574984559411595	0.0779655975070667	0.0213563728113168	0.491476713000864	0.0622184564258978	3.88227823860946	-0.71034071996626	-2.77710359614732	1.3564221562148	1.05449023169988	0	83	1	1
1122160.02	17-21	NA	NA	NA	NA	NA	NA	NA	NA	NA	NA	NA	NA	NA	NA	NA	NA	NA	NA	NA	NA	NA	NA	NA	NA	NA	NA	NA	NA	1	55	0	1
1122220.02	17-21	0.937220450900908	0.894501240696556	0.981979826995989	-0.0648367513094665	-0.111488989006314	-0.0181845136126187	0.0238025994685794	0.96283892654954	0.915125645271598	1.01303990689052	-0.0378691433238953	-0.0886939058970457	0.0129556192492551	0.0259314778098218	0.995434659570617	0.959763010109847	1.03243212234347	-0.00457579342244868	-0.0410688894652127	0.0319173026203154	0.0186192686858621	0.307467278843471	0.0657836664640699	1.43707598923577	-1.17938660766267	-2.72138370149437	0.362610486169028	0.786747667811642	1	47	0	1
1123040.01	17-21	0.923337105657467	0.887073698767528	0.961082953838465	-0.0797608829276052	-0.11982721244937	-0.0396945534058408	0.0204423804915817	0.515842361451369	0.395949688084986	0.672038266161257	-0.661954061238769	-0.926468126089667	-0.397439996387872	0.134958635432769	1.98643043582956	1.51699882186543	2.6011265266098	0.68633927719953	0.416733923744757	0.955944630654302	0.137556279391553	1.11546729479207	0.79686638480426	1.56145033782091	0.109273415583074	-0.227068261919815	0.445615093085962	0.171606049986586	0	36	0	1
1101080.02	5-21	1.00165282728919	0.98227716929734	1.02141067488532	0.0016514628733922	-0.0178817606590254	0.0211846864058098	0.0099661135033568	0.985897216660053	0.965760559303018	1.00645373478445	-0.0142031725514362	-0.0348393437103603	0.00643299860748782	0.0105288522246835	0.977910493747121	0.956729876906834	0.999560018834723	-0.0223371328214722	-0.0442341876575545	-0.000440077985389916	0.0111721720443863	3.07266909651721	2.13182467906344	4.42873913104319	1.12254659642525	0.756978269837583	1.48811492301292	0.186517879650456	1	20	0	1
1102040.01	5-21	0.991240490741084	0.985587820984714	0.996925580414477	-0.00879809927850469	-0.0145170432346737	-0.00307915532233566	0.00291788216583536	0.986086880202617	0.979311950844299	0.992908678863173	-0.014010814465537	-0.0209050448740153	-0.00711658405705865	0.0035175291295448	0.99191172333711	0.987831084357763	0.996009219059218	-0.00812116422844376	-0.0122435631000632	-0.00399876535682431	0.00210330337911126	8.09813349986596	6.9844281185422	9.38942531422878	2.09163360300952	1.94368311656435	2.23958408945469	0.0754863291428739	0	29	0	1
1102160.01	5-21	0.998203445050065	0.990830022400779	1.00563173822238	-0.00179817069024672	-0.00921228065444684	0.00561593927395339	0.00378277867485406	1.00350791047136	0.995481115032984	1.01159942782564	0.00350177210446073	-0.00452912599134215	0.0115326702002636	0.00409747227966921	0.969462226081656	0.961980110473144	0.977002536296658	-0.0310137673259818	-0.0387615037140069	-0.0232660309379567	0.00395299936587522	1.86035348639871	1.56884269921197	2.20603065947545	0.620766516119488	0.450338213283279	0.791194818955696	0.0869548135478637	1	79	0	1
1103240.01	5-21	0.995113775255724	0.990628372568223	0.999619487110443	-0.00489820136998552	-0.00941581743701493	-0.000380585302956116	0.00230494851061743	0.985476415644666	0.980327272947877	0.990652604075307	-0.0146300840357765	-0.0198688110794437	-0.00939135699210931	0.00267286903483411	0.997922156368833	0.995111368264917	1.00074088381504	-0.00208000534322989	-0.00490062018256565	0.000740609496105862	0.00143911564783047	1.1526037657832	0.757894158421341	1.75287726674766	0.14202352722245	-0.277211535778841	0.561258590223741	0.213899370757914	0	31	0	1
1105010.01	5-21	1.00871225529577	0.986839534346965	1.03106977230822	0.00867452259914639	-0.0132478319484893	0.0305968771467821	0.0111850802976771	0.964572904559148	0.940668780250188	0.9890844766446	-0.0360698615622893	-0.0611641883404495	-0.0109755347841291	0.012803463214682	1.00777303347896	0.990986020965162	1.02484441306069	0.0077429790962463	-0.00905485074037582	0.0245408089328684	0.00857047882977507	2.49715123552146	0.288755309965743	21.5953233684469	0.915150576352386	-1.24217562782347	3.07247678052824	1.1006968603467	0	35	0	1
1105050.01	5-21	0.954836944448473	0.924659074211968	0.985999722395735	-0.0462146918763446	-0.0783301778272397	-0.0140992059254494	0.0163857531078214	0.982217641630602	0.94994965066412	1.01558171515292	-0.0179423641957976	-0.0513462950929898	0.0154615667013946	0.0170431350579287	0.992657335632191	0.976808044725583	1.00876379070079	-0.0073697544180434	-0.0234651204235052	0.00872561158741838	0.00821207233011422	4.171535285448	2.270725707085	7.66350007992679	1.42828414201965	0.820099475152935	2.03646880888637	0.310304001330636	1	38	0	1
1105110.01	5-21	1	1	1	0	0	0	0	1	1	1	0	0	0	0	1	1	1	0	0	0	0	1	1	1	0	0	0	0	0	50	0	1
1107050.02	5-21	1.01770606832866	0.988605396472931	1.04766335001625	0.0175511419852921	-0.0114600194220411	0.0465623033926252	0.0148018849510346	1.00998730601546	0.970959563558069	1.05058376949737	0.00993776247265826	-0.0294704556794063	0.0493459806247228	0.0201066032146058	0.96697690236468	0.936848331654767	0.998074392741043	-0.0335806696831116	-0.0652338757421392	-0.00192746362408401	0.0161498916861249	NA	NA	NA	NA	NA	NA	0	0	23	1	1
1108040.02	5-21	1.02435231172495	1.00542137428988	1.04363969711441	0.0240605218630583	0.00540673153899812	0.0427143121871185	0.00951741484598642	0.901581178568673	0.887489231809083	0.915896883494963	-0.103605192063784	-0.119358890879038	-0.0878514932485303	0.00803774913188044	1.02308968369183	1.00115371459479	1.04550628501669	0.022827150469879	0.0011530495775527	0.0445012513622052	0.0110584179420075	2.31653111026592	2.03546480572023	2.63640833766764	0.840070855642327	0.71072419857326	0.969417512711393	0.0659944050448563	1	29	0	1
1108060.05	5-21	1.1028575881415	1.05825714274702	1.14933772765666	0.097904618736536	0.0566233499798807	0.139185887493191	0.0210622588385688	0.950232265427032	0.930438841959072	0.97044675860416	-0.0510488343471493	-0.0720989310576526	-0.0299987376366461	0.0107400426112642	0.924136145382714	0.885294785148831	0.964681628683995	-0.0788958747066525	-0.121834598872903	-0.0359571505404018	0.021907914892797	1.70328098750946	1.39693943942378	2.07680164260227	0.532556383671836	0.334283728886904	0.730829038456767	0.101161376611449	1	20	0	1
1109080.01	5-21	0.994251504196009	0.955799148827921	1.0342508201731	-0.00576508200032569	-0.0452074833721429	0.0336773193714915	0.0201240439533246	0.970125726469373	0.932491015913284	1.00927934864441	-0.0303296009671172	-0.0698957619199243	0.00923655998568996	0.020187187756969	1.03469029156904	1.00718144634755	1.06295047764195	0.0341021467385557	0.00715578255723024	0.0610485109198811	0.0137483976205047	0.999158456304006	0.659969931639824	1.51267137022938	-0.000841897992675022	-0.415561003120948	0.413877207135598	0.211595268280195	0	38	1	1
1109150.01	5-21	0.999981620195544	0.983650676498896	1.01658369644808	-1.83799733665557e-05	-0.0164844485165963	0.0164476885698632	0.00840120975339954	1.00078559874277	0.981651097052344	1.02029307322978	0.000785290321597705	-0.0185193320784412	0.0200899127216366	0.00984947812934894	0.987197225216364	0.972504278914948	1.00211215786344	-0.0128854365963461	-0.0278808035866724	0.00210993039398031	0.00765083802998827	3.96638433817404	3.01386779771232	5.21993855538515	1.37785493366605	1.10322423650585	1.65248563082626	0.140120277375735	1	29	0	1
1112070.02	5-21	0.987968362417941	0.960832127179832	1.01587099091255	-0.0121046035911686	-0.0399555708280297	0.0157463636456926	0.0142099382726142	1.05792438015163	0.972322398175952	1.15106264775841	0.0563088565448645	-0.0280678441509232	0.140685557240652	0.0430501281458947	0.938266237949829	0.86504376183745	1.01768670223871	-0.0637215344822549	-0.14497518161038	0.0175321126458703	0.0414567041889768	1.93856259839322	1.53303686562414	2.45135980233527	0.661946769788645	0.427250647626709	0.896642891950581	0.119745119815052	1	19	0	1
1113080.01	5-21	0.983549506801422	0.974219025463185	0.992969349853736	-0.0165873050519127	-0.0261191284807576	-0.00705548162306776	0.00486326458242638	1.00618753627646	0.990334829122129	1.02229400439802	0.00616847207375258	-0.00971218179955516	0.0220491259470603	0.00810252331092424	0.991117672151878	0.977705433741242	1.0047139006816	-0.00892201088203073	-0.022546846808506	0.00470282504444454	0.00695157463807817	1.18777360744063	0.884775157136942	1.59453634197617	0.172080636653007	-0.122421725985118	0.466582999291131	0.150259068514076	0	21	0	1
1113080.02	5-21	0.970084217095581	0.943174636944603	0.99776155061432	-0.0303723895054771	-0.0585038205524607	-0.0022409584584936	0.014353034682719	1.08476626791368	1.0322136501584	1.13999447287177	0.0813645425082131	0.031705670979871	0.131023414036555	0.0253366245094527	0.940063645201094	0.90252990326721	0.979158312461063	-0.0618076983494097	-0.10255345550993	-0.0210619411888892	0.0207890336158817	2.15514737975163	1.54536972855805	3.00553333135633	0.767859110893172	0.435263188230536	1.10045503355581	0.169694915460748	1	46	0	1
1113080.03	5-21	0.981389611739287	0.957914928518983	1.00543956603627	-0.0187857405267555	-0.0429963060827403	0.00542482502922927	0.01235255634642	1.04339127922217	1.00207110310785	1.08641528348683	0.0424762535322888	0.00206896133052879	0.0828835457340487	0.0206163442392246	0.962764685675357	0.931228650465831	0.995368687937055	-0.0379462525209787	-0.0712504352254403	-0.00464206981651712	0.0169922421876936	4.01297433848862	2.62956098802346	6.12420214427997	1.38953269666892	0.966816907550283	1.81224848578757	0.215675284062855	0	43	0	1
1113100.03	5-21	1.00970726577253	0.988787693654212	1.03106942885393	0.00966045297385519	-0.0112756380942136	0.030596544041924	0.0106818753983287	0.978522492449781	0.95105632728896	1.00678187059599	-0.0217115057471591	-0.0501819886545105	0.00675897716019227	0.014526023504474	0.992807309097982	0.971282419443901	1.01480921847912	-0.00721868301370055	-0.0291379987645293	0.0147006327371282	0.0111835298626534	0.985538894690651	0.364750051346322	2.66288355371842	-0.0145666862065676	-1.00854295080798	0.979409578394842	0.50714006606334	1	41	0	1
1113120.01	5-21	0.981444198212987	0.950073219560198	1.01385103208343	-0.0187301204600576	-0.0512162241362775	0.0137559832161623	0.0165748472586569	0.994561012130865	0.961053375344186	1.02923691048535	-0.00545383301650782	-0.0397253300930427	0.0288176640600271	0.0174857789974021	1.02323443047061	1.00059841835345	1.0463825251927	0.0229686205117084	0.000598239372588745	0.0453390016508281	0.0114136694937123	1.69292230060559	0.18682206271493	15.3407251490468	0.526456207594322	-1.67759865140938	2.73051106659803	1.12453844886386	0	32	0	1
1113120.02	5-21	1.01069733024097	0.985348596037776	1.03669817713634	0.0106405185999545	-0.014759795812633	0.036040833012542	0.0129595822234194	0.964056028845591	0.93303164997403	0.996112004109828	-0.0366058648514446	-0.0693161559084116	-0.00389557379447766	0.0166892306771867	0.997983102868674	0.974435389963954	1.02209985789641	-0.00201893380731616	-0.0258970629365082	0.0218591953218759	0.0121829428078984	1.85968186846132	1.35964460698446	2.54361811470291	0.62040543463471	0.307223347204583	0.933587522064836	0.159789715474604	0	61	0	1
1113130.01	5-21	0.518945481434428	0.0318816817558092	8.44699519817959	-0.65595644673963	-3.44572367375987	2.13381078028061	1.4233767809131	0.0566656597491158	0.00459187788824716	0.699277522823735	-2.87058689989111	-5.38346621259912	-0.357707587183095	1.2821048409712	14.8919470112171	0.966631997243754	229.425558451666	2.70082059779954	-0.0339374172390969	5.43557861283818	1.39531034070527	1.80172578791686e-07	7.57679835161933e-18	4284.41627214591	-15.5293506743187	-39.4214409445194	8.36273959588203	12.190065969915	0	26	0	1
1113150.01	5-21	NA	NA	NA	NA	NA	NA	NA	NA	NA	NA	NA	NA	NA	NA	NA	NA	NA	NA	NA	NA	NA	NA	NA	NA	NA	NA	NA	NA	1	39	0	1
1114060.01	5-21	1.01603710953352	0.973632441999469	1.0602886298953	0.0159098736206838	-0.0267214161718329	0.0585411634132004	0.0217510577381966	0.952414443408277	0.906338274489352	1.00083301957404	-0.0487549992090354	-0.0983426712238636	0.0008326728057928	0.0253002975595314	1.00660881176913	0.973961707411683	1.0403502439783	0.00658706931458572	-0.0263832908848475	0.039557429514019	0.0168219214534039	2.6622635609891	0.819875701096133	8.6447826892473	0.979176723707913	-0.198602534242964	2.15695598165879	0.600918826693271	0	46	0	1
1114080.03	5-21	1.03219445921435	0.996473432119718	1.06919599388256	0.0316870787800389	-0.00353280087916615	0.0669069584392439	0.0179696565533933	0.923867418086927	0.889429914241793	0.959638294749968	-0.0791867045545959	-0.117174567288795	-0.0411988418203968	0.019381918766795	1.01685506143298	0.994482812703956	1.03973060444401	0.0167145911116333	-0.00553246318641464	0.0389616454096812	0.0113507464797975	0.724215184410611	0.304812581004931	1.72068892826445	-0.322666714719601	-1.18805817975859	0.542724750319388	0.441534370970634	1	21	0	1
1115030.01	5-21	0.987478159216824	0.91268892983056	1.06839590473753	-0.0126008997002355	-0.0913601685669808	0.0661583691665099	0.0401840388333604	1.03720651281836	0.938414675408003	1.14639868538403	0.0365310538936227	-0.0635633430098242	0.13662545079707	0.051069508262896	0.977589183713433	0.921399997555358	1.0372049214772	-0.0226657547489341	-0.0818610291335027	0.0365295196356345	0.0302022255773542	10.1028162658626	2.04670762238494	49.868821215824	2.31281422318329	0.71623246422799	3.90939598213859	0.814597498499427	1	51	0	1
1118160.01	5-21	1.27635729861801	1.22361986716185	1.33136768816454	0.24401016031675	0.201813569810275	0.286206750823225	0.0215292683127428	0.781184162595458	0.747075738586539	0.816849837801657	-0.246944353360413	-0.291588708645548	-0.202299998075279	0.0227781508422009	0.990074088196474	0.980716051188007	0.999521420018202	-0.00997550209152179	-0.0194723096452952	-0.000478694537748356	0.00484539901175891	2.53082803826077	2.23412286760734	2.86693746888972	0.928546537042549	0.803848698063604	1.05324437602149	0.0636225154964811	0	32	0	1
1119060.01	5-21	0.988989490597673	0.955558182902176	1.02359043124094	-0.0110715737074183	-0.0454596245317485	0.0233164771169118	0.0175452462879822	1.00389546227922	0.97578026659897	1.03282074221224	0.00388789461270685	-0.0245178545974948	0.0322936438229085	0.0144929955010717	1.01260613207572	0.989363734260077	1.03639454652561	0.0125273363083201	-0.0106932351355535	0.0357479077521938	0.0118474480281447	2.0302960929471	1.33805845387366	3.08065930386136	0.708181641011995	0.291219648250768	1.12514363377322	0.212739619732899	0	24	0	1
1122090.01	5-21	1.03868051104202	0.973320836525443	1.10842916696392	0.0379511682393892	-0.0270415116565308	0.102943848135309	0.0331601398844948	0.953698264829247	0.893741991708461	1.01767667713548	-0.0474079418083342	-0.112338145340262	0.0175222617235931	0.033128263602846	1.00649999018943	0.987530927134981	1.02583342193682	0.00647895635049422	-0.0125474640795755	0.025505376780564	0.00970753574052774	NA	NA	NA	NA	NA	NA	0	0	30	0	1
1122150.02	5-21	4.23316766378406e-103	4.23316766378406e-103	4.23316766378406e-103	-235.723314008895	-235.723314008895	-235.723314008895	0	4.42466296055382e-35	4.42466296055382e-35	4.42466296055382e-35	-79.103284146339	-79.103284146339	-79.103284146339	0	1	1	1	0	0	0	0	1	1	1	0	0	0	0	0	28	0	1
1122160.01	5-21	1.00463088406382	0.993738042880999	1.01564312692385	0.00462019450889826	-0.00628164540699131	0.0155220344247878	0.0055622654303252	0.868198530579486	0.851865311448665	0.884844914295824	-0.141334868608877	-0.160326849803745	-0.122342887414009	0.00968996437928158	1.07673378802574	1.05765111584899	1.09616075934986	0.0739321884428545	0.056050520877163	0.091813856008546	0.00912346742426894	0.731707731067619	0.412114235052487	1.299145135416	-0.312374119249899	-0.886454698519837	0.261706460020038	0.292903636902623	0	83	1	1
1122160.02	5-21	NA	NA	NA	NA	NA	NA	NA	NA	NA	NA	NA	NA	NA	NA	NA	NA	NA	NA	NA	NA	NA	NA	NA	NA	NA	NA	NA	NA	1	55	0	1
1122220.02	5-21	0.946785896971374	0.924121460249692	0.970006187781513	-0.0546822969207439	-0.0789117654926319	-0.030452828348856	0.0123622009195102	1.00334294606426	0.976612964768041	1.03080452925997	0.00333737084172146	-0.0236648520299961	0.030339593713439	0.013776897476029	0.970330274071062	0.951619181179647	0.989409271481549	-0.0301187767047888	-0.0495903439893009	-0.0106472094202767	0.00993465565597193	1.00664065081746	0.688249060052795	1.47232369601852	0.00661869882590619	-0.373604500666427	0.38684189831824	0.193994993015936	1	47	0	1
1123040.01	5-21	0.956809767109452	0.943805153723456	0.969993569990919	-0.0441506877385286	-0.0578355390950362	-0.030465836382021	0.00698219531810379	0.542306940278214	0.489404787944013	0.600927544475847	-0.611923127359345	-0.714565344727566	-0.509280909991123	0.0523694405498521	1.84446580128414	1.6639058704562	2.04461932162904	0.612189696968714	0.509167772563516	0.715211621373912	0.0525631721898065	0.818816395204671	0.703121437155259	0.953548353992121	-0.199895401940815	-0.352225660759156	-0.0475651431224752	0.0777209479459327	0	36	0	1
2202020.01	5-9	1.13196569324057	0.983551735111392	1.30277471426399	0.123955672997158	-0.0165850394746017	0.264496385468919	0.0717057627488706	1.395818327185	1.13225831616923	1.72072818956832	0.333480857751856	0.12421414824437	0.542747567259342	0.106770691277062	0.685109705408141	0.535719316614572	0.876159014408148	-0.378176299662677	-0.624144918103222	-0.132207681222133	0.125496499109531	3.56227086817183	1.34511461815514	9.43397206970363	1.27039822582014	0.296479227382171	2.24431722425811	0.496906578957634	1	43	0	2
2202080.01	5-9	0.981241809073999	0.957448285802639	1.00562662459379	-0.0189363573608693	-0.0434835689915062	0.00561085426976757	0.0125243177039283	0.919855451969334	0.897367787239053	0.942906648255141	-0.0835387387079237	-0.108289481739686	-0.0587879956761617	0.0126281621636891	0.973443212828251	0.9561745631831	0.991023736760848	-0.0269157888674651	-0.0448147851277628	-0.0090167926071674	0.00913230875744794	1.88193202127598	0.187561068206865	18.8827466518676	0.632298920041103	-1.67365078949618	2.93824862957839	1.17652657279742	0	34	0	2
2203100.05	5-9	0.953402117058302	0.932304354798711	0.974977315221813	-0.0477185156786329	-0.0700959566631419	-0.0253410746941238	0.0114172715218338	0.924497103753707	0.905642145947311	0.943744611128906	-0.0785053609303275	-0.0991110333633637	-0.0578996884972914	0.0105132913643164	0.98553205046658	0.97352299636704	0.9976892442412	-0.0145736308820891	-0.0268338320893179	-0.00231342967486027	0.00625531964053204	1.41194104874867	0.63449548135044	3.14198853063293	0.344965388021493	-0.454925113444165	1.14485588948715	0.408114897913989	0	26	0	2
2203260.02	5-9	0.964864951350143	0.951013778190732	0.978917861857942	-0.0357671342240327	-0.0502267284336732	-0.0213075400143922	0.0073774795474284	1.03927148958736	1.02431800865223	1.05444326854145	0.0385199769135965	0.0240270337294385	0.0530129200977544	0.00739449464300183	1.00843113758423	0.996390997642623	1.02061676756957	0.00839579406219841	-0.00361553051788206	0.0204071186422789	0.00612833943624693	3.18907714004559	2.67487003179	3.80213351837342	1.15973157715072	0.98390079292089	1.33556236138055	0.0897112322556753	1	39	1	2
2206050.01	5-9	NA	NA	NA	NA	NA	NA	NA	NA	NA	NA	NA	NA	NA	NA	NA	NA	NA	NA	NA	NA	NA	NA	NA	NA	NA	NA	NA	NA	0	42	1	2
2206050.02	5-9	0.98516564849064	0.939969748909645	1.03253467049531	-0.0149454808927281	-0.0619075862469555	0.0320166244614993	0.0239606981172402	1.02137885678892	0.976046818384449	1.06881632053488	0.0211535347909141	-0.0242447240633542	0.0665517936451823	0.0231628025883965	1.00063604133854	0.964889493509276	1.03770690214903	0.000635839149972012	-0.0357416986985963	0.0370133769985403	0.0185603093401255	7.43415156914913e-08	0	Inf	-16.4145962836452	-7186.51608283456	7153.68689026727	3658.28226595374	1	58	0	2
2206060.01	5-9	0.989644673494916	0.959237243191682	1.02101600696622	-0.0104093159408444	-0.0416168486751365	0.0207982167934478	0.0159225031584525	0.992735672314585	0.95322575418682	1.03388322310555	-0.00729084139465626	-0.0479035154624341	0.0333218326731215	0.0207211328310752	1.00379552609044	0.976349380503019	1.03201320994341	0.00378834125570047	-0.0239347847988087	0.0315114673102096	0.0141447119810291	2.40694825870671	1.82305472762765	3.17785299162701	0.878359662394863	0.600513515886423	1.1562058089033	0.141760842903265	0	78	0	2
2206080.01	5-9	0.854964843766246	0.785356350654102	0.930742946774978	-0.156694929292813	-0.241617714325966	-0.0717721442596593	0.0433287477234345	1.07228144848774	0.98865375261423	1.16298299756681	0.0697885734207444	-0.0114111071271299	0.150988253968619	0.0414291697135085	0.97011691014529	0.932944463889899	1.00877046359848	-0.0303386888243951	-0.0694096041401943	0.00873222649140402	0.0199345067684843	1.94170965764528	1.02354551822144	3.6835063292	0.663568851815081	0.023272598233814	1.30386510539635	0.326687764995603	0	28	0	2
2206090.01	5-9	0.953586174422207	0.935947387274524	0.971557380695443	-0.0475254810750128	-0.0661960142611865	-0.0288549478888391	0.00952595727954417	1.08643012201049	1.06411775706396	1.10921033144716	0.0828972038835106	0.0621460587278379	0.103648349039183	0.0105875135050211	1.02736375398917	1.0174726874909	1.03735097363009	0.0269960590722326	0.017321795213557	0.0366703229309083	0.00493593960653614	3.27316839774965	2.82212095678301	3.79630480907512	1.18575844477591	1.03748871458968	1.33402817496214	0.0756492115956031	0	34	0	2
2206140.01	5-9	0.980278249876395	0.963946845160721	0.996886344931712	-0.0199188191722719	-0.0367191257666206	-0.00311851257792329	0.00857174250489668	0.970482500763381	0.949686805796115	0.991733567887585	-0.0299619076913482	-0.0516230268526785	-0.00830078853001795	0.0110517944881592	0.987325425949967	0.976162079854725	0.998616435574262	-0.0127555816831013	-0.0241266409314578	-0.00138452243474483	0.00580166744799901	2.00560769827129	1.50838410672378	2.66673602660922	0.695947106242741	0.411038949833551	0.980855262651931	0.145363975387563	0	51	0	2
2206140.05	5-9	0.985163934184188	0.971001065422463	0.999533380321268	-0.0149472210142455	-0.0294277134489187	-0.000466728579572275	0.00738814210306593	0.944880195728631	0.926858157051559	0.963252658983193	-0.0566971365320177	-0.0759547380133126	-0.0374395350507227	0.00982548742384882	0.988213550928682	0.978090910064637	0.998440954915467	-0.011856459925504	-0.022152658191059	-0.00156026165994909	0.00525325891025041	1.66370070468713	1.31248473979503	2.10890073678778	0.509044461249697	0.271922088593215	0.746166833906179	0.12098302546724	0	30	0	2
2206140.09	5-9	1.02901016659674	1.00004460804006	1.05881469131129	0.0285973368776833	4.46070451488971e-05	0.0571500667102177	0.0145679869924931	0.919447412089842	0.870814997636322	0.970795801511637	-0.0839824284277182	-0.138325726944698	-0.0296391299107389	0.0277266821970364	0.95533397130178	0.916060950110127	0.996290690716062	-0.0456942914656535	-0.0876723771001201	-0.00371620583118691	0.0214177841866404	0.226431750535067	0.101319726970366	0.506035094877136	-1.48531170160667	-2.28947414857825	-0.681149254635094	0.410294501998357	0	28	0	2
2207030.01	5-9	1.01246881506063	0.98278901634627	1.04304493072306	0.0123917195841139	-0.0173608142764102	0.0421442534446379	0.0151801431532458	0.921239423433908	0.868823669860301	0.97681739659015	-0.0820353162132506	-0.140615085859243	-0.0234555465672585	0.0298881867769315	0.981745017240874	0.936014346578817	1.0297099423744	-0.0184236609217987	-0.0661244750805395	0.029277153236942	0.0243375972900516	2.77357400517905	2.11323817577881	3.64024881358672	1.02013674311338	0.748221451533267	1.29205203469349	0.138734840907765	0	28	0	2
2208050.01	5-9	NA	NA	NA	NA	NA	NA	NA	NA	NA	NA	NA	NA	NA	NA	NA	NA	NA	NA	NA	NA	NA	NA	NA	NA	NA	NA	NA	NA	1	35	1	2
2208150.01	5-9	0.950743679129188	0.920903834453456	0.981550417737771	-0.0505107804954336	-0.0823996624525865	-0.0186218985382806	0.0162701367008212	0.946483169379037	0.910577912611702	0.983804216542418	-0.0550020904464474	-0.0936758122380293	-0.0163283686548654	0.0197318532874253	0.996627088913418	0.979926446044557	1.01361235668791	-0.00337861217429855	-0.0202777651908656	0.0135205408422685	0.00862217527968136	2.12236352650867	1.48801313258521	3.027141925037	0.75253033867143	0.397441762034059	1.1076189153088	0.181170970200608	1	51	0	2
2209040.01	5-9	0.98897383835237	0.967578044977422	1.01084275115838	-0.0110874003358237	-0.0329591906882491	0.0107843900166016	0.0111592817648422	0.984472146545856	0.957999524631723	1.01167629252967	-0.0156496732830137	-0.0429079972204569	0.0116086506544296	0.013907563686095	1.01794687724239	1.00063699382987	1.0355562019764	0.0177877333113176	0.000636791035414482	0.0349386755872206	0.00875064154810371	3.02726401243502	2.34716088428418	3.90443086468658	1.10765924540867	0.853206463426283	1.36211202739105	0.129825233519327	0	45	0	2
2210030.03	5-9	1.00239798785644	0.980213474587551	1.02508458831525	0.00239511727172901	-0.0199848998275059	0.0247751343709639	0.0114185858902335	1.01374807900232	0.981304531692947	1.04726426352881	0.013654431503466	-0.0188724377298616	0.0461813007367936	0.0165956463944722	0.977227232513441	0.951461169560907	1.00369105384153	-0.0230360720852571	-0.0497564027887008	0.0036842586181866	0.013633072298374	1.43529218299041	0.859044684549719	2.39808672075444	0.361368440325513	-0.151934339084575	0.8746712197356	0.261893985531854	0	23	0	2
2210070.01	5-9	1.13994304561121	1.01426808794105	1.28119001542803	0.130978301168193	0.0141672567546674	0.247789345581718	0.0595985667772041	1.07093799068364	0.990564868615284	1.15783248147372	0.0685348912680878	-0.009479924210287	0.146549706746463	0.0398042086965606	0.812189716192752	0.70933991882306	0.929952083034831	-0.208021325478713	-0.343420433176743	-0.0726222177806839	0.0690824468031251	1.22575321619096	0.434893221651629	3.4548042420538	0.203555525401332	-0.832654745493043	1.23976579629571	0.528688424413851	0	33	0	2
2210210.01	5-9	1.00990005100547	0.980826578955766	1.03983531329941	0.00985136655583996	-0.0193596149057795	0.0390623480174594	0.0149038358316949	0.988596023953908	0.935533569014357	1.04466812410285	-0.011469500013069	-0.0666382504116761	0.0436992503855382	0.0281478388550867	0.99547444446255	0.956973224838986	1.03552465613106	-0.00453582686460106	-0.0439798661452558	0.0349082124160537	0.0201248796364547	NA	NA	NA	NA	NA	NA	0	0	67	0	2
2210220.04	5-9	0.912604489258755	0.888658563942066	0.93719566502656	-0.0914526913044025	-0.118042184797797	-0.064863197811008	0.0135663173931404	1.06974913854327	1.04340205868411	1.09676151191161	0.0674241710265651	0.0424865846577938	0.0923617573953364	0.0127234921485679	1.011752775523	0.991985365858759	1.03191409269666	0.011684248059429	-0.00804692396458774	0.0314154200834457	0.0100671094875486	1.50420972644696	1.04587852947125	2.16339358479951	0.408267661581897	0.0448572302867118	0.771678092877082	0.185416892433596	1	42	0	2
2212160.02	5-9	0.951989828424151	0.924927807812373	0.979843643761319	-0.0492009286762634	-0.0780395901236742	-0.0203622672288525	0.0147138731501632	1.05212477635287	1.02273429761988	1.08235985396376	0.0508117159825123	0.0224797246123544	0.0791437073526702	0.0144553632585277	1.00983999441185	0.993159819271878	1.02680031403341	0.00979189692877075	-0.00686368199423484	0.0264474758517763	0.00849790049938809	1.64858752557379	0.365284178582182	7.44034641748396	0.499918876189841	-1.00707965687115	2.00691740925083	0.768890931133429	1	31	1	2
2212160.05	5-9	0.957364889065236	0.926486213160666	0.989272714256731	-0.0435706759098729	-0.0763561139279724	-0.0107852378917734	0.0167275716680035	1.04550168575231	1.01317538003973	1.07885939240654	0.0444968522738796	0.0130893396394592	0.0759043649082999	0.0160245355946124	1.00210406269422	0.981594658697556	1.02304198945083	0.00210185225436693	-0.018576827024898	0.0227805315336319	0.01055054043971	0.765858672534156	0.218952548938614	2.67884301479505	-0.266757626872029	-1.51890024415548	0.98538499041142	0.638860013326872	1	34	0	2
2214100.01	5-9	0.959875586496037	0.931000171280912	0.989646586512934	-0.0409516003186852	-0.0714958177298864	-0.010407382907484	0.0155840707544272	1.03999479317749	0.980672056518731	1.1029060761411	0.0392157065806451	-0.0195171703937731	0.0979485835550633	0.0299663041962483	0.965763169477702	0.926004576625907	1.00722882268908	-0.0348366409999094	-0.07687610198758	0.00720281998776123	0.0214490987177686	2.10020523149944	1.6906295553818	2.60900562182678	0.742035069239631	0.525100977544783	0.958969160934479	0.110682692848438	0	55	0	2
2214150.01	5-9	NA	NA	NA	NA	NA	NA	NA	NA	NA	NA	NA	NA	NA	NA	NA	NA	NA	NA	NA	NA	NA	NA	NA	NA	NA	NA	NA	NA	0	42	0	2
2216070.02	5-9	1.02821123201846	0.970153561129063	1.08974329426625	0.0278206245423134	-0.0303009095721508	0.0859421586567776	0.029654388842305	0.961459060183675	0.908152540261119	1.01789455342324	-0.0393032939719611	-0.0963429186082823	0.01773633066436	0.0291023840673821	1.00298911639241	0.965966470936718	1.04143073064027	0.00298465786649807	-0.0346261545472366	0.0405954702802328	0.0191895426193563	6.36751133408713	2.59481039408851	15.6254964455584	1.85120870786002	0.953513448086565	2.74890396763347	0.458016201753888	1	55	0	2
2216080.01	5-9	0.987777205936708	0.972964650564325	1.00281526980679	-0.0122981067272921	-0.0274075278113625	0.00281131435677843	0.00770902996343386	0.974035808639342	0.952096683442109	0.996480476207209	-0.0263072114986222	-0.0490886911099514	-0.00352573188729303	0.0116234174663548	1.02039711446632	1.00377638986579	1.03729304825591	0.0201918794358956	0.00376927720673734	0.0366144816650538	0.00837903265503734	2.86906928980475	2.51388267219527	3.27444024366994	1.05398768791176	0.921828439307816	1.1861469365157	0.0674294270947817	0	51	0	2
2216080.02	5-9	1.00035997676216	0.968996611723878	1.03273847503685	0.000359911986072126	-0.0314941637704687	0.032213987742613	0.0162523781088845	0.950488596746245	0.905814510236493	0.997365975412313	-0.0507791142363556	-0.0989207287385039	-0.00263749973420736	0.0245624995570751	1.03225208473696	0.994553637934082	1.07137948704021	0.0317429053867271	-0.00546124756828675	0.068947058341741	0.0189820594911312	2.13605982323771	1.5888211116578	2.87178432799744	0.758962927839517	0.462992302021216	1.05493355365782	0.151008196146908	1	20	0	2
2217060.01	5-9	NA	NA	NA	NA	NA	NA	NA	NA	NA	NA	NA	NA	NA	NA	NA	NA	NA	NA	NA	NA	NA	NA	NA	NA	NA	NA	NA	NA	0	54	0	2
2217070.01	5-9	0.987717696437011	0.966393795875277	1.00951211816424	-0.0123583544147388	-0.0341838716532398	0.00946716282376212	0.0111356725994242	0.988041263053708	0.963691926591573	1.01300582744272	-0.0120308178819698	-0.036983613672104	0.0129219779081643	0.0127312522000193	1.01334132593503	0.997174459134443	1.02977030091513	0.0132531141547953	-0.00282954024152533	0.0293357685511159	0.00820558669607123	3.46455887036078	2.23774367327204	5.36396027371826	1.24258531439605	0.805468069492894	1.67970255929921	0.223023100603422	1	72	0	2
2202020.01	9-13	0.960255688506777	0.90709311216212	1.01653399738838	-0.0405556877884814	-0.0975101746409548	0.016398799063992	0.0290589456243702	0.996320980086732	0.917036937516609	1.08245966411032	-0.00368580415170656	-0.0866075267118312	0.0792359184084181	0.0423077787215483	1.0095282009243	0.951741914972515	1.07082305867644	0.00948309391726197	-0.0494613786623471	0.0684275664968711	0.0300742631214428	6.56697445701224	3.02832457881344	14.2405981910792	1.88205321760362	1.10800952230521	2.65609691290203	0.394927509588934	1	43	0	2
2202080.01	9-13	0.983048930298468	0.950194423965794	1.01703943423241	-0.0170963835748288	-0.0510886585207991	0.0168958913711414	0.0173433161089168	0.867130437979175	0.836097273796705	0.899315450528286	-0.14256586602152	-0.179010316450141	-0.106121415592899	0.0185944490389058	0.947580135034815	0.918701288794693	0.977366771184815	-0.0538437703672062	-0.0847942488596208	-0.0228932918747915	0.015791350625087	16.876006569191	0.865834016818643	328.930940793738	2.82589288352434	-0.144062055281245	5.79584782232993	1.51531097623845	0	34	0	2
2203100.05	9-13	0.984048082788559	0.954471452249861	1.01454121750552	-0.0160805185012015	-0.046597544854637	0.014436507852234	0.0155701975108471	0.94631247657189	0.918564126077771	0.974899060275085	-0.0551824509708121	-0.0849435606749595	-0.0254213412666646	0.015184518664067	0.98907937966191	0.97065942794143	1.00784888201943	-0.0109806880303315	-0.0297796158394	0.00781823977873704	0.00959146594394186	2.35652399086612	0.710033709132823	7.82104461816298	0.857187648049586	-0.342442832421941	2.05681812852111	0.612067614473561	0	26	0	2
2203260.02	9-13	0.957930502826495	0.943004018635491	0.973093253168969	-0.0429800476651695	-0.0586847348142914	-0.0272753605160477	0.00801274272027367	1.03408950568627	1.01824005353364	1.05018566305608	0.0335213348991747	0.0180756993019071	0.0489669704964422	0.00788057113248037	1.01494356783585	1.00084677653311	1.02923891053497	0.0148330127568363	0.000846418220122146	0.0288196072935504	0.0071361487491804	2.42697479358088	2.00136298477212	2.94309762571512	0.886645540856529	0.693828440835516	1.07946264087754	0.0983778791559078	1	39	1	2
2206050.01	9-13	0.975674891013133	0.943829446624677	1.0085948222508	-0.0246258515304793	-0.0578098001080335	0.00855809704707479	0.0169308971181639	0.955916130491449	0.927477892422962	0.985226339084567	-0.0450850993906583	-0.0752863204471955	-0.0148838783341211	0.0154090693986015	0.991258861998876	0.971678855571625	1.01123341920748	-0.00877956584719032	-0.02872992461676	0.0111707929223794	0.0101789415147093	3.20485489553044	1.54705866215592	6.63911146529639	1.16466681494224	0.436355490817634	1.89297813906684	0.371594238398987	0	42	1	2
2206050.02	9-13	0.989237450173595	0.951953228026966	1.02798194702717	-0.0108208850001619	-0.0492393756214758	0.0275976056211521	0.019601630909728	1.01349468556537	0.963783314693849	1.06577013941721	0.0134044432507525	-0.0368887869263313	0.0636976734278363	0.0256602828285573	1.02393714828736	0.990412607955364	1.05859646295022	0.0236551461079456	-0.00963364696788595	0.0569439391837772	0.0169843901920695	3.09432993767662	1.99364891438699	4.80269002937554	1.12957138436999	0.689966585017762	1.56917618372221	0.224292284358168	1	58	0	2
2206060.01	9-13	0.927951852407569	0.888619296883738	0.969025367113201	-0.0747754307234144	-0.118086372664197	-0.0314644887826319	0.0220978254102696	1.06027768419917	1.00258599049562	1.12128912459171	0.0585308400424435	0.00258265257551378	0.114479027509373	0.0285455181361708	1.02103184696972	0.981889705613494	1.06173435424199	0.0208137306350743	-0.0182762930114655	0.0599037542816141	0.0199442560959675	3.02315964670762	2.14960183600314	4.25171494385901	1.10630252509016	0.765282632432633	1.44732241774768	0.173992938312869	0	78	0	2
2206080.01	9-13	0.854407037657953	0.770299156646012	0.947698539847827	-0.157347573850916	-0.260976324462175	-0.0537188232396563	0.0528727830861535	1.12215485032495	1.00810990517015	1.24910141409164	0.115250810344958	0.00807719661241398	0.222424424077501	0.0546814199535887	0.969683405762434	0.929745163839722	1.011337239473	-0.0307856465720736	-0.0728447477610996	0.0112734546169525	0.0214591194127968	3.19434372702937	1.57271325497326	6.48804339516128	1.16138166048016	0.452802315642862	1.86996100531745	0.361526717034843	0	28	0	2
2206090.01	9-13	0.956591315019712	0.935171800386818	0.978501429996757	-0.0443790267864458	-0.0670250228430447	-0.021733030729847	0.0115542919335394	1.09318512756765	1.06563523726377	1.12144726576764	0.0890955704856862	0.0635710882600436	0.114620052711329	0.013022934312557	1.02778906343306	1.01588672813721	1.03983084890733	0.0274099547653961	0.0157618548871051	0.0390580546436872	0.00594301730550652	2.66239936581262	2.27171986029884	3.12026606227186	0.979227733443335	0.820537192331914	1.13791827455476	0.0809660495617018	0	34	0	2
2206140.01	9-13	0.974825139673856	0.955159280288494	0.994895901187423	-0.0254971679925852	-0.0458771667661834	-0.00511716921898695	0.0103981496263978	0.936618821295778	0.909590082240895	0.964450727347707	-0.0654788870942482	-0.0947612400343492	-0.0361965341541472	0.0149402505204568	0.976032734905502	0.959153154008667	0.993209369771312	-0.0242591532692981	-0.0417045150679534	-0.00681379147064269	0.00890085835059325	2.45447427078126	1.76166931523529	3.41973598213157	0.897912591992608	0.566261834097782	1.22956334988743	0.169212679677201	0	51	0	2
2206140.05	9-13	0.973906897113032	0.960661743992128	0.987334668186918	-0.0264395680880818	-0.0401329153313948	-0.0127462208447689	0.00698653003388039	0.985785159864686	0.969838245938099	1.00199428665496	-0.0143168387248746	-0.0306259781550105	0.00199230070526136	0.00832114240811583	0.996562828838011	0.988180303815425	1.00501646105175	-0.0034430918055239	-0.0118901041439171	0.00500392053286926	0.00430977936585678	2.698539306266	2.10292750401546	3.462846138803	0.992710628938978	0.743330423475613	1.24209083440234	0.127237136718044	0	30	0	2
2206140.09	9-13	1.04581654962665	1.01488744730039	1.07768822876106	0.0447979674952667	0.0147777169858531	0.0748182180046804	0.0153167357901521	0.87596988994997	0.832026044993744	0.922234649643367	-0.132423560839714	-0.183891534571872	-0.0809555871075569	0.0262596527987914	0.922608211640904	0.888189018383159	0.958361221057139	-0.0805506073551003	-0.118570700101538	-0.0425305146086628	0.0193983629527558	0.358119392483324	0.187128940042562	0.685353635004051	-1.02688884962295	-1.67595738079234	-0.37782031845356	0.331163499068941	0	28	0	2
2207030.01	9-13	1.03667364824992	1.00475509851062	1.06960617026862	0.0360171721465853	0.00474382874148421	0.0672905155516863	0.0159560806483084	0.873014079706725	0.826961585074086	0.921631182297179	-0.135803595315287	-0.189997035975551	-0.0816101546550225	0.0276502227019146	0.941221528066693	0.902600407175688	0.981495197490825	-0.0605767493914762	-0.102475340475126	-0.0186781583078264	0.0213772249970614	2.36983616325678	1.82712531737159	3.07374835611094	0.862820823329971	0.602743866927291	1.12289777973265	0.132694762992654	0	28	0	2
2208050.01	9-13	NA	NA	NA	NA	NA	NA	NA	NA	NA	NA	NA	NA	NA	NA	NA	NA	NA	NA	NA	NA	NA	NA	NA	NA	NA	NA	NA	NA	1	35	1	2
2208150.01	9-13	0.90687025590929	0.87586054184642	0.938977864351822	-0.0977558866083231	-0.132548399524677	-0.0629633736919689	0.0177516082901487	0.920577050964109	0.884008886669286	0.958657904395951	-0.0827545762563244	-0.123288163601713	-0.042220988910936	0.020680781721048	1.00144345450688	0.985116570828639	1.01804093268991	0.00144241372784548	-0.0149952987934625	0.0178801262491535	0.00838674212943024	2.15240789155762	1.54891194538604	2.9910413858193	0.766587165025599	0.437552713715663	1.09562161633553	0.167877804850149	1	51	0	2
2209040.01	9-13	1.05708217515494	1.03089576387171	1.08393376342301	0.055512447626797	0.0304280979563713	0.0805967972972227	0.0127983727600547	0.927971518642366	0.90198343386344	0.954708376098394	-0.074754237785059	-0.103159125093226	-0.0463493504768925	0.0144925557470549	1.0200855792297	1.0037819006256	1.03665406629055	0.019886524982258	0.00377476721899888	0.035998282745517	0.00822043562552505	1.88363660698143	1.42765150002669	2.48526119090981	0.633204273781886	0.356030786532576	0.910377761031196	0.141417643097332	0	45	0	2
2210030.03	9-13	1.00598623195619	0.983823184117853	1.02864855720272	0.00596838565565447	-0.0163090890133758	0.0282458603246848	0.0113662673624374	1.00011787248982	0.971798122162242	1.02926290560024	0.000117865543407376	-0.0286071893416497	0.0288429204284645	0.0146559095532554	0.98756882480236	0.963952231632747	1.01176401871031	-0.0125090886331235	-0.0367135378475328	0.0116953605812858	0.012349435706641	0.860358288969435	0.429011520308772	1.72539978615413	-0.150406361413811	-0.846271506548078	0.545458783720455	0.35503976125233	0	23	0	2
2210070.01	9-13	NA	NA	NA	NA	NA	NA	NA	NA	NA	NA	NA	NA	NA	NA	NA	NA	NA	NA	NA	NA	NA	NA	NA	NA	NA	NA	NA	NA	0	33	0	2
2210210.01	9-13	0.977192449996035	0.943219008769474	1.01238956748235	-0.0230716657888209	-0.058456776474487	0.0123134448968452	0.0180539596465952	1.0523297162617	0.989120304342556	1.11957850512785	0.0510064837099194	-0.0109393123482076	0.112952279768047	0.0316055787487666	0.970166143355279	0.930256522651524	1.01178795611137	-0.0302879403421969	-0.0722949000610684	0.0117190193766746	0.0214325161330601	NA	NA	NA	NA	NA	NA	0	0	67	0	2
2210220.04	9-13	0.906385485185515	0.884578167433419	0.928730414112122	-0.0982905830930361	-0.122644394574371	-0.0739367716117012	0.0124256423451832	1.03879538979178	1.01841377603504	1.05958490276307	0.0380617627833066	0.0182462953053146	0.0578772302612985	0.0101101181625243	0.981475948222622	0.964043731374362	0.99922338125284	-0.0186977706880144	-0.0366186209043034	-0.000776920471725465	0.00914345893988173	0.651680001977356	0.473716730861555	0.896499526636569	-0.42820163204779	-0.747145750145741	-0.109257513949839	0.162729581060541	1	42	0	2
2212160.02	9-13	0.834357617296401	0.779758956543232	0.892779271977405	-0.181093170813352	-0.248770437130911	-0.113415904495792	0.0345298520030926	1.17254052612147	1.10239949741487	1.2471443325412	0.159172784597248	0.0974891653762737	0.220856403818221	0.0314718125983571	0.956672255688687	0.926406692556827	0.987926590079486	-0.0442944167303489	-0.0764419479269509	-0.0121468855337469	0.0164021030234115	1.06294607901417e-06	0	Inf	-13.7544661851834	-4938.62644165384	4911.11750928348	2512.73595551522	1	31	1	2
2212160.05	9-13	0.87558036229934	0.80265499157341	0.955131381344094	-0.132868341292403	-0.219830306709285	-0.0459063758755224	0.0443691649963091	1.1372812131223	1.06066896702332	1.21942717090212	0.128640513230971	0.0588998100289071	0.198381216433035	0.0355826452690814	0.952192468938105	0.903516836567517	1.00349042896301	-0.0489880913707183	-0.101460534295017	0.00348435155357992	0.0267721464976878	1.95278562967053e-06	0	Inf	-13.1462536767279	-3410.65077352169	3384.35826616823	1733.45252598723	1	34	0	2
2214100.01	9-13	0.973057019262104	0.944304350919768	1.00268516375363	-0.0273125970104563	-0.0573067591628176	0.00268156514190493	0.0153034251593149	1.00627514712529	0.955205530032038	1.06007517742079	0.00625554037033786	-0.0458287469635328	0.0583398277042085	0.0265741042920711	0.985516058673591	0.95015259587333	1.02219570427086	-0.0145898575717519	-0.0511326800516393	0.0219529649081356	0.0186446397832473	1.8258267972535	1.4448553765876	2.30725064085116	0.602032924033964	0.368009231149013	0.836056616918915	0.119402037349104	0	55	0	2
2214150.01	9-13	NA	NA	NA	NA	NA	NA	NA	NA	NA	NA	NA	NA	NA	NA	NA	NA	NA	NA	NA	NA	NA	NA	NA	NA	NA	NA	NA	NA	0	42	0	2
2216070.02	9-13	0.987303163866849	0.933749487705956	1.04392832361955	-0.0127781298050454	-0.0685470911768065	0.0429908315667157	0.0284540745705837	1.03542833402426	0.976034742211973	1.09843614016295	0.0348151904041371	-0.0242570966739249	0.0938874774821991	0.0301394757985436	0.998042832861591	0.968937791887941	1.02802213368677	-0.00195908489266539	-0.0315548674102258	0.027636697624895	0.0151001665086747	2.47080706960288	0.925589567793187	6.59567457070091	0.90454484609619	-0.0773243739168481	1.88641406610923	0.500962888990766	1	55	0	2
2216080.01	9-13	0.988165522283638	0.957357779836551	1.01996465688805	-0.0119050625905538	-0.0435781017672056	0.0197679765860979	0.0161600108096295	0.956292373078044	0.906469570155037	1.00885361507593	-0.0446915831075246	-0.0981978178503492	0.00881465163530008	0.0272996009951586	1.03928042979752	0.996274052994867	1.08414327213807	0.0385285792584048	-0.0037329056360463	0.0807900641528558	0.0215623783027669	2.16789532809814	1.6711426877664	2.81230931864431	0.773756802014327	0.513507636611847	1.03400596741681	0.132782626341755	0	51	0	2
2216080.02	9-13	0.955175412597072	0.897082431864999	1.01703036022367	-0.0458602772560485	-0.108607523860243	0.0168869693481459	0.0320144896024298	1.03375299683049	0.935737072121987	1.14203582426485	0.0331958663411484	-0.0664207478185624	0.132812480500859	0.0508257370775555	0.999614932968446	0.924558376337145	1.0807646545502	-0.000385141188901021	-0.0784390864630438	0.0776688040852418	0.0398241732449282	2.77369503828882	1.53140884973827	5.02372972883294	1.02018038012065	0.426188128535009	1.61417263170629	0.303062840067968	1	20	0	2
2217060.01	9-13	NA	NA	NA	NA	NA	NA	NA	NA	NA	NA	NA	NA	NA	NA	NA	NA	NA	NA	NA	NA	NA	NA	NA	NA	NA	NA	NA	NA	0	54	0	2
2217070.01	9-13	0.989405151787624	0.971254795885268	1.00789469306212	-0.0106513732204558	-0.0291664394640612	0.00786369302314967	0.0094466359533389	0.961485602381532	0.940339506901133	0.983107225424885	-0.0392756881875875	-0.0615142913726028	-0.0170370850025722	0.0113464346082023	1.01326343426998	1.00253089825118	1.02411086682673	0.013176245032	0.00252770092180598	0.023824789142194	0.00543303050167674	5.67935720968608	3.74902811044794	8.6035893476828	1.73683805902037	1.32149663584461	2.15217948219612	0.211912783322508	1	72	0	2
2202020.01	13-17	0.987590152932362	0.957561348856954	1.01856065027398	-0.0124874922651925	-0.0433654880665857	0.0183905035362007	0.0157543689807338	1.00507291470988	0.962452361629412	1.04958084592697	0.00506009082940131	-0.0382707084560873	0.0483908901148899	0.0221079568947575	0.988116541839692	0.949540452779872	1.02825982547537	-0.0119546308630645	-0.0517771453404704	0.0278678836143413	0.0203179827749493	3.77277938052217	2.64404751233275	5.38336175416727	1.32781196604757	0.972310891696651	1.6833130403985	0.181381432085013	1	43	0	2
2202080.01	13-17	1.0107336050143	0.984496819446467	1.03766959946056	0.0106764087930908	-0.0156246115364462	0.0369774291226277	0.0134191345029786	0.85809555176138	0.834884863199827	0.881951522190229	-0.153039820005618	-0.1804614520222	-0.125618187989037	0.0139908856656959	0.968446207541767	0.948741927035648	0.988559723330106	-0.0320623397098506	-0.0526184593618347	-0.0115062200578665	0.0104880088685956	2.69280609763074e-06	0	Inf	-12.8249267490922	-2551.6427054129	2525.99285191471	1295.33899535383	0	34	0	2
2203100.05	13-17	0.986522080865775	0.957146532464312	1.01679918698554	-0.013569570733192	-0.0437987827776782	0.0166596413112942	0.0154233507773257	0.931518965387534	0.896625409070398	0.9677704580961	-0.0709387290967272	-0.109117108302102	-0.0327603498913523	0.0194791228341546	1.02306047362139	1.00026130813823	1.04637930525828	0.0227985992217253	0.000261274003204446	0.0453359244402462	0.0114988466095767	1.57149445490159	0.776871116244643	3.17889900930329	0.452027048710658	-0.252480815932048	1.15653491335336	0.359449393049961	0	26	0	2
2203260.02	13-17	0.94376883688822	0.929776323412101	0.957971928358689	-0.0578740190014365	-0.0728112342227016	-0.0429368037801714	0.00762116821486923	1.04305164702507	1.02762300552963	1.05871193278802	0.0421506925540056	0.0272483736340085	0.0570530114740028	0.00760336365236543	1.03062849816978	1.0174985901628	1.0439278358801	0.0301688085477073	0.0173472527442638	0.0429903643511508	0.00654173030962729	3.06285731548287	2.56283993020211	3.66042951978945	1.1193482435083	0.941115991355169	1.29758049566143	0.0909364935065149	1	39	1	2
2206050.01	13-17	0.952473479850465	0.913686144130007	0.992907395659674	-0.0486930150455728	-0.0902681536651551	-0.0071178764259904	0.0212121951972188	1.05123442197371	1.01014601814603	1.09399412569148	0.0499651136208712	0.0100948928253988	0.0898353344163436	0.0203423231804072	0.982351632612182	0.960110907876516	1.00510755807384	-0.0178059567058258	-0.0407064721551828	0.00509455874353107	0.0116841511527728	0.779063902884087	0.30980127197914	1.95912870499077	-0.249662204532196	-1.17182424520037	0.672499836135981	0.470499482614004	0	42	1	2
2206050.02	13-17	0.948120187146645	0.917080989030642	0.980209926960937	-0.0532740050724271	-0.0865594910720248	-0.0199885190728293	0.016982702877272	0.98437218027812	0.951901365453328	1.01795062437381	-0.0157512214516121	-0.0492938572755141	0.01779141437229	0.0171139041780778	1.00338411050197	0.975038093633615	1.03255419432478	0.00337839728583383	-0.0252787383540663	0.0320355329257339	0.0146212562403921	1.66727322101707	0.962815034474927	2.88715889759305	0.511189490168824	-0.0378939578285761	1.06027293816622	0.280149764142862	1	58	0	2
2206060.01	13-17	0.945374896849683	0.919728072625027	0.97173688853784	-0.0561737139164264	-0.0836772258630951	-0.0286702019697576	0.0140326619078784	1.06334500303024	1.02325266963792	1.10500820473743	0.0614196027050127	0.022986445366131	0.0998527600438944	0.0196091140664	1.02687229446284	1.00218465316833	1.05216808679095	0.0265175750771033	0.00218227028348725	0.0508528798707193	0.0124161999840659	1.82968997072293	1.40425670296762	2.38401239736954	0.604146537595501	0.339508125762517	0.868784949428484	0.135022078936357	0	78	0	2
2206080.01	13-17	0.961166921028693	0.915613796514048	1.00898638006227	-0.0396071899559803	-0.0881606227406582	0.00894624282869762	0.0247726147866293	1.0499747364845	0.991283434757665	1.11214099681308	0.0487661033890179	-0.00875477670768024	0.106286983485716	0.0293479270794849	1.00194602527169	0.969066530540398	1.03594108961531	0.00194413421747618	-0.0314220104798709	0.0353102789148233	0.0170238560302817	2.80743741166948	1.51978045607526	5.18608117964317	1.03227211412087	0.418565887633595	1.64597834060814	0.313121175352256	0	28	0	2
2206090.01	13-17	0.925371379434226	0.909157899299725	0.941874002893857	-0.0775601307655249	-0.0952364932895449	-0.0598837682415049	0.00901871802923365	1.12974675174996	1.10583752646069	1.15417291649936	0.121993494111452	0.100602990374723	0.143383997848182	0.0109137228568766	1.02962290401723	1.01952131079888	1.03982458556574	0.0291926226013361	0.0193332140006382	0.0390520312020341	0.00503040294539479	2.54855730048872	2.19289415311794	2.9619050717242	0.935527434550975	0.785222202478826	1.08583266662312	0.0766877520493931	0	34	0	2
2206140.01	13-17	0.981527576232644	0.963714850618268	0.999669541552736	-0.0186451696515004	-0.0369598262423123	-0.000330513060688459	0.00934438425158604	0.934169700499232	0.911476678713781	0.95742771012231	-0.0680971650739885	-0.0926892708037031	-0.043505059344274	0.0125472232774142	0.978220357408986	0.965031856186286	0.991589097826264	-0.0220203200026636	-0.035594166596016	-0.00844647340931119	0.00692555919415926	1.71138704290409	1.28289474582904	2.28299758818275	0.53730417792261	0.249119044722672	0.825489311122547	0.147035933044232	0	51	0	2
2206140.05	13-17	0.979350523362441	0.96589195383991	0.992996622238408	-0.020865658283773	-0.0347033000521962	-0.0070280165153498	0.00706015104235219	0.972240804043914	0.956650529408195	0.988085149163834	-0.0281517644184593	-0.0443171272532806	-0.0119864015836379	0.00824778565439552	1.0089858942837	1.00060906058594	1.01743285661168	0.0089457613765288	0.000608875183815492	0.0172826475692421	0.00425359152437167	2.60829485017811	2.00687222873685	3.38995274738923	0.958696693723942	0.696577404975907	1.22081598247198	0.133736788438767	0	30	0	2
2206140.09	13-17	1.03321758787633	1.00515583309958	1.06206276553661	0.032677804816629	0.00514258730134668	0.0602130223319114	0.0140488385156445	0.889580528364482	0.847902016808886	0.933307741646284	-0.117005243804861	-0.164990196082148	-0.0690202915275731	0.0244825683817595	0.932792973406399	0.900109624450053	0.966663068143465	-0.0695719962118808	-0.105238718130943	-0.0339052742928186	0.018197641487495	0.327501956545253	0.191614940058144	0.559755578079781	-1.1162612497407	-1.65226744123402	-0.580255058247378	0.273477571894825	0	28	0	2
2207030.01	13-17	1.0290180338115	0.999119984275363	1.05981076404679	0.0286049822683125	-0.000880403165794044	0.058090367702419	0.0150438404310913	0.873100813203812	0.827375596792048	0.921353050504287	-0.135704250767559	-0.189496519235502	-0.0819119822996156	0.0274455392508485	0.931842993438101	0.895283556866917	0.969895356347707	-0.0705909404641448	-0.110614787570199	-0.0305670933580902	0.0204207053914039	2.36053143645291	1.83972753086355	3.02876842847863	0.858886778624872	0.609617479603395	1.10815607764635	0.127180550758933	0	28	0	2
2208050.01	13-17	NA	NA	NA	NA	NA	NA	NA	NA	NA	NA	NA	NA	NA	NA	NA	NA	NA	NA	NA	NA	NA	NA	NA	NA	NA	NA	NA	NA	1	35	1	2
2208150.01	13-17	0.953382441717475	0.931878484060258	0.975382623080715	-0.0477391528720031	-0.0705528547066006	-0.0249254510374057	0.0116398576782783	0.931967510865959	0.908596623196451	0.955939543616262	-0.0704573244900361	-0.0958540421545495	-0.0450606068255226	0.0129577471141508	1.01290908701761	1.00000498048832	1.02597970868289	0.0128264749583692	4.98047592218526e-06	0.0256479694408163	0.00654169902282969	1.91217516334657	1.47675666805199	2.47597585602419	0.648241423061986	0.389848242551028	0.906634603572944	0.131835677874252	1	51	0	2
2209040.01	13-17	0.975554241776545	0.954527248885282	0.99704443195271	-0.0247495163884034	-0.0465390884131483	-0.00295994436365848	0.0111173328676538	1.00876830052236	0.982552446442709	1.03568362973703	0.00873008221923503	-0.0176015560601485	0.0350617204986185	0.0134347561930138	0.996620972927662	0.981249542442435	1.01223319932152	-0.00338474887737423	-0.0189284761863307	0.0121589784315822	0.00793061884379682	2.66579316245144	2.12602403734087	3.34260246363972	0.980501635270184	0.754253586225016	1.20674968431535	0.115434799225794	0	45	0	2
2210030.03	13-17	1.0067532987813	0.984610598258911	1.02939396183557	0.00673059740787598	-0.0155090476910741	0.028970242506826	0.0113469662067127	1.00381832656217	0.978664324573355	1.02961884625901	0.00381105525690152	-0.0215665710658211	0.0291886815796241	0.0129480064546584	0.981085034332846	0.962001317453328	1.00054732475829	-0.0190961418962674	-0.0387394588232645	0.000547175030729714	0.0100222846347898	1.79096265084123	1.04511786483953	3.06907701477359	0.582753269059473	0.0441296683766595	1.12137686974229	0.274813009285583	0	23	0	2
2210070.01	13-17	1.07743263304371	0.943022055634916	1.231000984347	0.074581019504057	-0.0586656078258882	0.207827646834002	0.0679842223535624	1.31244674678932	0.989642000604574	1.74054502750044	0.2718931407857	-0.0104120168031068	0.554198298374506	0.144035890361044	0.653761687964315	0.460080069248963	0.928978178401962	-0.425012385423524	-0.776354741061602	-0.0736700297854451	0.179259597834155	1.24330332262811	0.365899017628926	4.22467150110186	0.217771807399876	-1.00539789176811	1.44094150656786	0.624077640617986	0	33	0	2
2210210.01	13-17	0.993489450102878	0.964438417872523	1.02341556409896	-0.00653183596674903	-0.036209297433172	0.0231456254996739	0.0151418402075319	0.991854663209853	0.944903515898095	1.04113875795677	-0.00817869129177123	-0.0566724562796469	0.0403150736961044	0.0247421714737558	1.00730834860379	0.977009818228785	1.03854648155571	0.00728177203280567	-0.0232585776256881	0.0378221216912994	0.0155820973749478	NA	NA	NA	NA	NA	NA	0	0	67	0	2
2210220.04	13-17	0.91481584337372	0.891656435569571	0.938576781261031	-0.0890324980353838	-0.114674382513553	-0.063390613557215	0.0130828345216691	1.05340768530815	1.03032936136212	1.07700294010768	0.0520303237574083	0.0298785194392931	0.0741821280755235	0.011302148658264	1.00403177107833	0.986596466105496	1.02177519580421	0.00402366526918964	-0.0134941720807692	0.0215415026191484	0.0089378363521663	1.33335661466059	0.96475265258502	1.8427934425425	0.287699533294785	-0.0358835290631154	0.611282595652686	0.16509643284789	1	42	0	2
2212160.02	13-17	0.918249986883821	0.890037556183327	0.947356695854373	-0.0852856085662468	-0.116491619187466	-0.0540795979450278	0.0159217265558796	1.07110884263909	1.04163994477689	1.10141144119178	0.0686944134159198	0.0407963411770291	0.0965924856548105	0.0142339718785381	0.9956014224171	0.977112892379402	1.01443978484942	-0.00440827978632525	-0.0231530835846502	0.0143365240119997	0.00956385114531776	0.680840561973079	0.0877440536505983	5.28290922908207	-0.384427123631332	-2.43333118359784	1.66447693633517	1.04537842334247	1	31	1	2
2212160.05	13-17	0.890420986116934	0.854504969155718	0.927846602578353	-0.116060909984836	-0.157232961164619	-0.0748888588050537	0.0210065345611157	1.1005239426304	1.06335662554948	1.13899036240726	0.0957863778862011	0.0614305327941999	0.130142222978202	0.0175288144899578	0.962682358744924	0.938467056752752	0.987522489116902	-0.0380317671350751	-0.0635075255932393	-0.0125560086769109	0.0129980747907174	0.845497595769549	0.182798453559926	3.91067960658505	-0.167829954208102	-1.69937107973569	1.36371117131949	0.781412892077708	1	34	0	2
2214100.01	13-17	0.970045444543255	0.944851891895392	0.995910758660259	-0.0304123585375452	-0.0567270919245593	-0.00409762515053116	0.0134261310894391	1.02079982635355	0.978989233712322	1.0643960623878	0.0205864635001779	-0.0212346337415935	0.0624075607419493	0.0213376865961063	0.981775595582021	0.953984882063158	1.01037588561767	-0.0183925144790771	-0.0471074545533787	0.0103224255952244	0.0146507488406937	1.65894523600286	1.31386934973369	2.09465217878354	0.506182000418046	0.272976485692571	0.73938751514352	0.118984591841978	0	55	0	2
2214150.01	13-17	NA	NA	NA	NA	NA	NA	NA	NA	NA	NA	NA	NA	NA	NA	NA	NA	NA	NA	NA	NA	NA	NA	NA	NA	NA	NA	NA	NA	0	42	0	2
2216070.02	13-17	1.02894533991717	0.980173282188842	1.08014422732784	0.0285343358269905	-0.0200259043880353	0.0770945760420164	0.0247760880291999	0.984112545024415	0.938692312451528	1.0317305132127	-0.0160150134453963	-0.0632675292417802	0.0312375023509876	0.0241088694328599	1.0053927909489	0.968092180159949	1.04413059500699	0.00537830191932292	-0.032427968801441	0.0431845726400868	0.0192892680778703	1.8736896257669	0.608034091432763	5.77387495729707	0.62790954884386	-0.497524327152449	1.75334342484017	0.574211508412189	1	55	0	2
2216080.01	13-17	1.009118713357	0.976604148798765	1.0427158013816	0.0090773889175314	-0.0236738791567967	0.0418286569918595	0.016710137702869	0.969895659049701	0.914359208740379	1.02880528839356	-0.0305667812605582	-0.0895317773605634	0.028398214839447	0.0300847344977324	1.01740744421653	0.974310410190232	1.06241080534602	0.0172576702821862	-0.0260253298186065	0.060540670382979	0.0220835691074956	2.53873085513962	1.88831658941007	3.41317467154778	0.931664292826266	0.635685738734632	1.2276428469179	0.151012241258654	0	51	0	2
2216080.02	13-17	1.00701220420873	0.905023321306209	1.1204944177148	0.00698773303610113	-0.0997945662151102	0.113770032287312	0.0544817660393234	0.873378466723075	0.707084379592359	1.07878206357112	-0.135386292776538	-0.346605271420135	0.0758326858670577	0.107766765261844	1.15059384767655	0.987722397025214	1.34032214547153	0.140278198376047	-0.012353595385884	0.292909992137978	0.0778747951318856	6.28974929849179	2.72182204449087	14.534729159811	1.83892121276251	1.00130152534373	2.6765409001813	0.427364836306087	1	20	0	2
2217060.01	13-17	NA	NA	NA	NA	NA	NA	NA	NA	NA	NA	NA	NA	NA	NA	NA	NA	NA	NA	NA	NA	NA	NA	NA	NA	NA	NA	NA	NA	0	54	0	2
2217070.01	13-17	0.974539123672404	0.952160189080635	0.997444037736121	-0.0257906134084903	-0.0490219925048771	-0.00255923431210348	0.0118529622378947	1.00321908300964	0.976170528724443	1.03101712139356	0.00321391285439914	-0.0241179857774327	0.030545811486231	0.0139451024852611	1.00866948269428	0.98901385554623	1.02871574509625	0.0086321185258995	-0.0110469378051522	0.0283111748569512	0.0100405193596809	2.7201209772593	1.86613286067705	3.96491497836956	1.0006763562524	0.623868300682058	1.37748441182275	0.192252540629603	1	72	0	2
2202020.01	17-21	0.961050195249372	0.901048749597399	1.02504717774875	-0.0397286390664636	-0.10419591673604	0.0247386386031129	0.0328920725983162	1.00618999866316	0.881085175997858	1.14905838957418	0.00617091931505257	-0.126600976677431	0.138942815307537	0.0677420080367659	1.01973263239394	0.895327298942498	1.16142403207998	0.0195404678314086	-0.110565930415729	0.149646866078546	0.0663820352176877	3.0081633736253	1.54614385970051	5.85265518835585	1.10132971765302	0.435763998682469	1.76689543662357	0.339580586286507	1	43	0	2
2202080.01	17-21	0.985906039198414	0.967424147822516	1.0047410128388	-0.0141942238509662	-0.0331182573351013	0.00472980963316893	0.00965529654289848	0.936745278072438	0.918205510842285	0.955659387391468	-0.0653438820763825	-0.085334045396434	-0.045353718756331	0.0101992503320119	0.995369175544955	0.98443830753714	1.00642141619186	-0.00464157993996517	-0.015684046617412	0.00640088673748162	0.00563401509647542	1.8280968677552	0.794624334897582	4.20568312739516	0.603275462741325	-0.229885810727542	1.43643673621019	0.425090093512297	0	34	0	2
2203100.05	17-21	0.974221568393784	0.928357877370863	1.02235106466867	-0.0261165182594283	-0.0743379768187609	0.0221049402999042	0.024603237069506	0.929024350299189	0.862700309039028	1.00044735629019	-0.0736203292102064	-0.147687914676614	0.000447256256201664	0.0377902788268783	1.03433897293752	0.978849369697943	1.09297420426146	0.0337625491882187	-0.0213775096807787	0.0889026080572161	0.0281332000505801	0.61659602288989	0.276550860316887	1.37475853449882	-0.483541213615938	-1.28536053165536	0.318278104423481	0.409099006085861	0	26	0	2
2203260.02	17-21	0.979754859991471	0.961134726547352	0.99873572264441	-0.0204528814743105	-0.0396406857201698	-0.00126507722845119	0.00978987593507343	1.03192573607999	1.01464983184074	1.04949578797285	0.0314267033072393	0.0145435597095328	0.0483098469049459	0.00861400705874118	1.00597152259835	0.988985776890039	1.02324899702916	0.00595376372056647	-0.0110753287671451	0.022982856208278	0.00868847214644496	2.80637072553751	2.3513104743582	3.3495009421517	1.03189209181917	0.854972821390895	1.20881136224744	0.0902665925617974	1	39	1	2
2206050.01	17-21	0.938620187610136	0.823536520190049	1.06978602040135	-0.0633443676386117	-0.194147382818865	0.067458647541642	0.0667374585512852	0.979686129711289	0.858976471952144	1.11735879164122	-0.0205230344215754	-0.152013747417066	0.110967678573915	0.0670883312309166	0.997304498135444	0.89587408834237	1.11021880746827	-0.00269914127119595	-0.109955402285572	0.10455711974318	0.0547235877089578	NA	NA	NA	NA	NA	NA	0	0	42	1	2
2206050.02	17-21	0.97582994892278	0.955996768303755	0.99607459019367	-0.0244669404104039	-0.0450007463718524	-0.00393313444895532	0.0104766241234107	1.00988217574335	0.985965416318007	1.03437908876429	0.00983366636827946	-0.014133999722822	0.0338013324593809	0.0122286257707567	1.01282129335204	0.994706288491669	1.03126619800784	0.012739796428513	-0.00530777284549237	0.0307873657025184	0.00920811270837747	1.15794134936061	0.809882839691814	1.65558288538291	0.146643729647598	-0.210865684133153	0.504153143428349	0.182406113888183	1	58	0	2
2206060.01	17-21	0.960717677331893	0.930279919126643	0.992151326242201	-0.0400746932653523	-0.0722697498145103	-0.0078796367161943	0.0164263510978306	1.02399210118852	0.977148622628944	1.07308120690527	0.0237088129044826	-0.023116517087003	0.0705341428959681	0.0238909134865935	1.02241981543215	0.990000199009796	1.05590107965015	0.0221721857445442	-0.0100501348335261	0.0543945063226145	0.0164402615722716	3.82136792623071	2.75741675324414	5.29584539966414	1.34060845438937	1.01429428247645	1.6669226263023	0.166489881695199	0	78	0	2
2206080.01	17-21	0.936908599436283	0.885331472661213	0.991490476509425	-0.0651695474607744	-0.121793158718917	-0.00854593620263181	0.0288901284435747	1.08039592881953	1.01341087945472	1.15180859676371	0.077327574713316	0.0133217495997593	0.141333399826873	0.0326566332945026	0.977934476494767	0.948812995923521	1.00794976926537	-0.0223126086408623	-0.0525435536112328	0.00791833632950821	0.0154242349394317	1.95804298658832	1.07000516058168	3.58309705276885	0.671945498202523	0.0676634714357198	1.27622752496933	0.308312821834127	0	28	0	2
2206090.01	17-21	0.92495644724806	0.902696163150221	0.947765664938779	-0.0780086266343517	-0.102369257102236	-0.0536479961664668	0.0124291214838836	1.12395449036373	1.09401754535957	1.15471063674175	0.116853261651559	0.0898567416770061	0.143849781626112	0.013773987781152	1.02408093081047	1.01292811011206	1.0353565493741	0.0237955574888962	0.0128452554353704	0.0347458595424221	0.00558699146509857	3.260276286446	2.77795509455886	3.82634027626357	1.18181194223106	1.02171507953586	1.34190880492625	0.0816835737585068	0	34	0	2
2206140.01	17-21	0.989980553515232	0.97652361806735	1.00362293159686	-0.0100699789603335	-0.0237563425089914	0.00361638458832445	0.00698296685888834	0.950036519684141	0.933982542508712	0.96636644439758	-0.0512548533536364	-0.0682975320321382	-0.0342121746751345	0.00869540400381451	0.998246947299684	0.989899179818127	1.00666511106335	-0.00175459109538905	-0.0101521796069485	0.00664299741617044	0.00428456266431353	1.2916939528669	0.995683204654935	1.67570695184233	0.255954498714258	-0.00432613960729855	0.516235137035815	0.132798684248597	0	51	0	2
2206140.05	17-21	1.00718652918714	0.992205564069195	1.0223936866628	0.00716082914222297	-0.00782497132079834	0.0221466296052443	0.00764595705902119	0.967503345536529	0.9499090700736	0.985423503274738	-0.0330363961652857	-0.0513890146805912	-0.0146837776499803	0.0093637529363134	1.00005140064972	0.990462467881025	1.00973316644805	5.1399328747933e-05	-0.00958330565532159	0.00968610431281746	0.00491575613637131	3.09123505244211	2.33546229689496	4.09158142357996	1.12857070440051	0.848209857346506	1.40893155145451	0.143043876961747	0	30	0	2
2206140.09	17-21	1.0105170552926	0.987347015575034	1.03423082556493	0.0104621357919438	-0.0127337151450223	0.03365798672891	0.0118348352928585	0.948595225934738	0.913469744362489	0.985071381093382	-0.0527730982998572	-0.0905050242790878	-0.0150411723206267	0.0192513363902884	0.972647379432841	0.946561089238681	0.999452582060474	-0.0277336679969743	-0.0549197681665187	-0.000547567827429839	0.0138707141478032	0.464538360822628	0.273700590675351	0.788437789422747	-0.766711138944182	-1.29572050482548	-0.237701773062884	0.269907697311816	0	28	0	2
2207030.01	17-21	0.99187094550694	0.96803958292956	1.0162889926087	-0.00816227541548696	-0.0324823010854354	0.0161577502544615	0.0124084043695607	0.930978156036341	0.895344627776509	0.968029851443048	-0.0715194648843661	-0.110546575855294	-0.0324923539134382	0.0199121572022592	0.978938752299313	0.951033835783127	1.00766244553666	-0.0212861999006973	-0.050205637907602	0.00763323810620728	0.014755086437821	3.35279096574716	2.54417558369096	4.41840859257347	1.20979312308535	0.933806661842637	1.48577958432807	0.140812006455048	0	28	0	2
2208050.01	17-21	NA	NA	NA	NA	NA	NA	NA	NA	NA	NA	NA	NA	NA	NA	NA	NA	NA	NA	NA	NA	NA	NA	NA	NA	NA	NA	NA	NA	1	35	1	2
2208150.01	17-21	0.953346616064077	0.931387469790894	0.975823488977018	-0.0477767309990643	-0.0710799016155138	-0.0244735603826147	0.0118895912375238	0.951187470961985	0.92342900656411	0.979780360464822	-0.0500441055152907	-0.0796613566193076	-0.0204268544112738	0.015111120070386	0.991199219355973	0.979122702897409	1.00342468777872	-0.00883973624219908	-0.0210983093744336	0.00341883689003539	0.00625448897476104	3.2080867965205	2.43445660351598	4.22756391678748	1.16567474591023	0.889723570856757	1.4416259209637	0.140794002966452	1	51	0	2
2209040.01	17-21	0.991979179716452	0.969597972262546	1.01487701206173	-0.00805316010658004	-0.0308737549826542	0.0147674347694941	0.0116433746007988	0.983876593972175	0.955910544491497	1.01266081616584	-0.0162548024246085	-0.045090943016574	0.0125813381673571	0.0147125869757921	1.0179132513951	1.00001056947252	1.03613643595015	0.0177546997577604	1.05694166670951e-05	0.0354988300988536	0.00905329408145083	3.01582255040891	2.17085178679576	4.18968522442504	1.10387261234348	0.775119619010527	1.43262560567644	0.167734201202735	0	45	0	2
2210030.03	17-21	1.00451159285151	0.982706674795432	1.02680033223864	0.00450144612363636	-0.017444601334562	0.0264474935818347	0.0111971687394799	0.996834021098677	0.971058601911981	1.02329361344747	-0.00317100121568724	-0.0293684603883636	0.0230264579569891	0.0133662962071337	0.982332632061136	0.962853181139063	1.00220617111176	-0.0178252987969571	-0.0378543386835627	0.00220374108964853	0.0102190856794268	1.67743437256311	0.810371162183542	3.47221891099192	0.517265466930366	-0.210262911350677	1.24479384521141	0.371194768893558	0	23	0	2
2210070.01	17-21	1.02119386930436	0.927771550316531	1.12402338522777	0.0209724029440979	-0.0749697507296616	0.116914556617857	0.0489509778906852	0.95147640979031	0.875778855139946	1.03371684880745	-0.0497403852066552	-0.132641668386606	0.0331608979732959	0.0422973502747325	0.979298683848057	0.905782032613797	1.058782220949	-0.0209185922284582	-0.0989565839876512	0.0571193995307349	0.0398160335469156	1.90362522925628	0.363452244399149	9.97046811322294	0.643760083621141	-1.01210736780808	2.29962753505036	0.844845856602718	0	33	0	2
2210210.01	17-21	0.993318667334252	0.954300204292919	1.03393247788915	-0.00670375268839693	-0.0467769774827509	0.033369472105957	0.0204458985524461	1.00184462196807	0.937170982846213	1.07098135232283	0.00184292274226959	-0.0648895343662129	0.0685753798507521	0.0340477976303951	1.01337326819692	0.965505106429662	1.06361465502091	0.0132846353783501	-0.0351038882309594	0.0616731589876596	0.024688475906186	3.41486294941732e-07	0	Inf	-14.8899582906831	-4049.86102259199	4020.08110601062	2058.69653530812	0	67	0	2
2210220.04	17-21	0.924503868456857	0.900326003616592	0.94933101938448	-0.0784980437863649	-0.104998355005255	-0.0519977325674748	0.0135208153965691	1.05741527415981	1.03203371544525	1.08342106008047	0.0558275097307858	0.0315313365308007	0.0801236829307709	0.0123962345184045	1.01274045746593	0.992470060155685	1.03342486122696	0.012659980657785	-0.00755843296578712	0.0328783942813571	0.0103157067084153	1.28662618415854	0.935109583957509	1.7702812228236	0.252023431224438	-0.067091554467486	0.571138416916363	0.162816760006338	1	42	0	2
2212160.02	17-21	0.889688085309639	0.866182584155319	0.913831452653632	-0.116884343627718	-0.143659556435465	-0.0901091308199715	0.0136610738865339	1.10980576629576	1.08081266517028	1.13957661544359	0.104185014693388	0.0777132259244647	0.130656803462312	0.0135062628587717	0.978595040849087	0.964429525730083	0.992968618675871	-0.0216373677374537	-0.0362185174966499	-0.00705621797825743	0.0074394988245756	8.67125259005084e-07	0	Inf	-13.9580823965469	-2476.62354615187	2448.70738135877	1256.48505951156	1	31	1	2
2212160.05	17-21	0.894484256589506	0.857711878255296	0.932833164108674	-0.111507976423569	-0.153487042118971	-0.0695289107281675	0.0214182842269182	1.08660730933964	1.04820907602628	1.12641215547033	0.0830602819115161	0.0470830660264453	0.119037497796587	0.0183560596872465	0.965737534499189	0.94266427089515	0.989375554305173	-0.0348631851046688	-0.0590450821202338	-0.0106812880891038	0.0123379292713074	0.601363300059927	0.0752203986605568	4.80770941258781	-0.5085560344668	-2.58733282602635	1.57022075709275	1.06061989299634	1	34	0	2
2214100.01	17-21	0.989895372522828	0.966128330772684	1.01424709050651	-0.0101560257588587	-0.0344586060023084	0.0141465544845911	0.0123995034781993	0.985665982932862	0.949287850783207	1.02343817958846	-0.0144377414745117	-0.0520432062557005	0.0231677233066771	0.0191868141852687	0.992441764481388	0.966982980581155	1.01857082871819	-0.00758694372777435	-0.0335743839100424	0.0184004964544937	0.0132591416920176	2.0039333265705	1.59144597624171	2.52333339446641	0.695111912494753	0.464643021981147	0.925580803008358	0.117588329342536	0	55	0	2
2214150.01	17-21	NA	NA	NA	NA	NA	NA	NA	NA	NA	NA	NA	NA	NA	NA	NA	NA	NA	NA	NA	NA	NA	NA	NA	NA	NA	NA	NA	NA	0	42	0	2
2216070.02	17-21	0.980553159815031	0.946381002899646	1.01595921333725	-0.0196384177679702	-0.0551100395333242	0.0158332039973837	0.018098098763625	0.99976323793286	0.963810096425836	1.03705754445675	-0.00023679009970271	-0.0368609991866193	0.0363874189872139	0.018686164325367	0.996135543446455	0.976377479872028	1.0162934329942	-0.0038719428589974	-0.0239060051782883	0.0161621194602935	0.0102216481921694	4.26432986987076	2.25130426320204	8.07732190459592	1.45028504547325	0.811509720805343	2.08906037014116	0.325911766596981	1	55	0	2
2216080.01	17-21	0.977200702194215	0.943193537612593	1.01243400668961	-0.0230632210210212	-0.0584837813382233	0.0123573392961808	0.0180720465256479	1.03725636146837	0.995880958162356	1.08035076942519	0.0365791132256436	-0.00412754845792647	0.0772857749092136	0.0207690865774366	0.994379193166876	0.969042463479803	1.02037838079096	-0.00563666301211226	-0.0314468460909438	0.0201735200667193	0.0131687027325088	2.61969963335696	1.77419659898224	3.86813173520195	0.96305966744402	0.5733477001722	1.35277163471584	0.198836290026663	0	51	0	2
2216080.02	17-21	1	1	1	0	0	0	0	1	1	1	0	0	0	0	1	1	1	0	0	0	0	1	1	1	0	0	0	0	1	20	0	2
2217060.01	17-21	NA	NA	NA	NA	NA	NA	NA	NA	NA	NA	NA	NA	NA	NA	NA	NA	NA	NA	NA	NA	NA	NA	NA	NA	NA	NA	NA	NA	0	54	0	2
2217070.01	17-21	0.9637734722085	0.943336348305763	0.984653360809285	-0.0368989993210226	-0.0583323809342229	-0.0154656177078224	0.0109355997264562	0.979089629194451	0.955506836748009	1.00325446676939	-0.0211320888603654	-0.0455133601751212	0.00324918245439036	0.0124396527217194	1.01517206706423	0.999219785837638	1.0313790222674	0.0150581223273616	-0.000780518687838785	0.030896763342562	0.00808108778535401	2.71756764875406	1.94606752470742	3.79492172383124	0.999737233449129	0.665810682394812	1.33366378450345	0.17037381997235	1	72	0	2
2202020.01	5-21	0.98046546299867	0.957259790751714	1.00423368182873	-0.019727857832842	-0.0436804606783825	0.00422474501269856	0.0122209403001665	1.01734419226149	0.981386302317217	1.05461957547644	0.0171954986107863	-0.0187891127120843	0.0531801099336568	0.0183598329391318	0.987854027580849	0.95554376826118	1.02125680918153	-0.012220337513204	-0.0454747096934658	0.0210340346670577	0.0169668281879504	3.88220745652668	2.94786642940573	5.11269255118511	1.35640392394918	1.08108166441517	1.63172618348319	0.140473121805152	1	43	0	2
2202080.01	5-21	0.994073413800317	0.982262400858204	1.0060264458471	-0.00594421811088382	-0.0178967956721764	0.00600835945040872	0.00609836591670712	0.904322280506606	0.893323236886242	0.915456749867136	-0.10056947713758	-0.112806796202225	-0.0883321580729342	0.00624364486346267	0.981241236127695	0.973209093331813	0.989339670246105	-0.0189369412602364	-0.0271563243722652	-0.0107175581482075	0.00419363987137638	2.13661756181795	1.02205422936744	4.46662659797835	0.7592240000119	0.0218145523771412	1.49663344764666	0.37623622344663	0	34	0	2
2203100.05	5-21	0.981435502670974	0.968225102456577	0.994826144725189	-0.0187389804447105	-0.0322906748795927	-0.00518728600982829	0.00691425686480783	0.940692684573809	0.92706625058801	0.954519405974937	-0.0611387766116896	-0.0757302482374975	-0.0465473049858817	0.00744476517982144	0.999846139267211	0.991203683177734	1.00856395024946	-0.000153872570565665	-0.00883523279665283	0.0085274876555215	0.00442934681176013	1.06904138233189	0.734122632766834	1.55675554209627	0.0667623425489216	-0.309079189708815	0.442603874806658	0.191759407429079	0	26	0	2
2203260.02	5-21	0.95895025282248	0.951420831724398	0.966539260782844	-0.0419160794562146	-0.0497987993603103	-0.034033359552119	0.00402186977223743	1.03833887129055	1.03039611118274	1.0463428577922	0.037622197063227	0.0299433022757579	0.045301091850696	0.00391787545487529	1.01666980999072	1.00969636682502	1.02369141507041	0.0165323937405773	0.00964965874992041	0.0234151287312342	0.00351166401267933	2.81983064961166	2.57925566168036	3.0828447953504	1.03667682981755	0.947500854083796	1.12585280555131	0.045498782853748	1	39	1	2
2206050.01	5-21	0.971987015235255	0.952235956827796	0.992147745536974	-0.0284128334223934	-0.0489424210907434	-0.00788324575404334	0.0104744718935066	0.988579219863057	0.969021264666064	1.0085319172865	-0.0114864980924287	-0.0314687223723399	0.00849572618748253	0.0101951997268972	0.995839709966008	0.984482157494737	1.00732828969578	-0.0041689681178361	-0.0156395044854341	0.00730156824976188	0.00585242201289213	1.72852621379677	0.996749633660494	2.99754599438388	0.547269145897622	-0.00325566025473156	1.09779395204998	0.280885164469768	0	42	1	2
2206050.02	5-21	0.969504603516379	0.955334705368792	0.983884675137602	-0.0309700559699316	-0.0456935230781031	-0.0162465888617601	0.00751211105117663	1.00392863964841	0.987684932615942	1.0204394946442	0.00392094269611108	-0.0123915262052283	0.0202334115974505	0.00832284114912828	1.00584453422802	0.993397976749265	1.01844703806131	0.00582752119450517	-0.00662391300386935	0.0182789553928797	0.00635288928602252	1.59493314388377	1.25902859366205	2.02045588659741	0.466831819297972	0.230340466211819	0.703323172384124	0.120661070790875	1	58	0	2
2206060.01	5-21	0.958480278228459	0.943513646116026	0.973684320873014	-0.0424062923696124	-0.0581444509860988	-0.026668133753126	0.00802982031334604	1.03800769062501	1.01556870828405	1.06094246209809	0.0373031937962163	0.0154487593103501	0.0591576282820824	0.0111504265681672	1.02227890187438	1.00722814673124	1.03755455664042	0.0220343526674276	0.00720214888100655	0.0368665564538487	0.00756758996768084	2.62337321806024	2.26861394430589	3.03360871888734	0.964460977480533	0.819169047780836	1.10975290718023	0.0741298977153362	0	78	0	2
2206080.01	5-21	0.924702039078489	0.89685965092348	0.953408774935366	-0.0782837132766224	-0.10885589413351	-0.0477115324197345	0.0155983380807185	1.06579029892249	1.03127301542761	1.1014628951639	0.0637165886834537	0.0307939764081166	0.0966392009587909	0.0167975598199898	0.984848735972872	0.968282866170039	1.00169802300006	-0.0152672171429819	-0.0322310172748576	0.00169658298889386	0.00865515910786323	2.11553526077527	1.55419659303017	2.87961604063085	0.749307858860053	0.440958751685446	1.05765696603466	0.157323863911187	0	28	0	2
2206090.01	5-21	0.939822267564987	0.930446127917124	0.949292890914871	-0.0620644986539324	-0.0720911004198972	-0.0520378968879676	0.00511570714821975	1.10943106926483	1.0968101857194	1.12219718003696	0.103847333713621	0.0924061359837822	0.11528853144346	0.00583745304509964	1.02845065646741	1.02309854139831	1.03383076994972	0.0280534527493928	0.0228358082329983	0.0332710972657872	0.00266211244571358	2.97280416386524	2.75362338539995	3.20943112393379	1.08950567029075	1.01291763910321	1.16609370147829	0.0390762441512493	0	34	0	2
2206140.01	5-21	0.984080304594173	0.975935949356496	0.992292625892821	-0.0160477748998956	-0.02435832038183	-0.00773722941796127	0.00424015213926729	0.952785490093113	0.94266789347861	0.96301167825079	-0.048365489758607	-0.0590412392075331	-0.037689740309681	0.00544691103159804	0.989956382688824	0.984423550348237	0.995520311637875	-0.0100943947141558	-0.0156990371956936	-0.00448975223261808	0.00285956401533216	1.8911474501179	1.64435571558556	2.17497871305409	0.637183761315404	0.497348645239624	0.777018877391183	0.0713457579724838	0	51	0	2
2206140.05	5-21	0.985859182696187	0.978947379192764	0.992819786603683	-0.0142417513169297	-0.0212773874439239	-0.00720611518993539	0.00358967623001773	0.96898202276899	0.960767052574068	0.977267234480961	-0.0315092196174516	-0.0400233004632991	-0.022995138771604	0.00434399862089586	0.999278651114557	0.994905535465281	1.00367098883045	-0.000721609182734579	-0.0051074855614316	0.00366426719596244	0.00223773314881919	2.46890299507936	2.17636953195265	2.80075690714295	0.903773920437441	0.777658136245044	1.02988970462984	0.0643459702255666	0	30	0	2
2206140.09	5-21	1.02763001555051	1.01389690810153	1.04154913623091	0.0272551951988496	0.013801231461468	0.0407091589362311	0.00686439334778838	0.911288500031369	0.89036312945399	0.932705659991433	-0.0928957468602741	-0.11612588884719	-0.0696656048733577	0.0118523310479951	0.950085961082816	0.933745782109507	0.966712086674568	-0.0512028131307704	-0.0685510596971121	-0.0338545665644287	0.00885130885219445	0.342309373177134	0.253723687603418	0.46182407354915	-1.07204035089033	-1.37150944817647	-0.772571253604192	0.152793163368468	0	28	0	2
2207030.01	5-21	1.01629541444043	1.00209058425923	1.03070160086991	0.0161640691376611	0.00208840202885534	0.0302397362464668	0.00718159477410442	0.901432234450572	0.879562939699517	0.923845283413317	-0.103770408936121	-0.128330154318401	-0.0792106635538416	0.0125307125926821	0.959765367181191	0.941887305096706	0.97798277464401	-0.0410664335793075	-0.0598696452177519	-0.0222632219408632	0.00959365161133659	2.63361470886174	2.31079923467593	3.00152706070357	0.968357316563138	0.837593453730497	1.09912117939578	0.0667174824966628	0	28	0	2
2208050.01	5-21	5.21295450668002e-57	1.18779690133824e-113	2.28784017352626	-129.596203521811	-260.020015260471	0.827608216849598	66.5439838524722	20.9638379775388	1.50032418912422e-95	2.92925026427149e+97	3.04279895230572	-218.339902623595	224.425500528207	112.952433474359	1.77920352322882e+22	5.97460985607541e-156	5.29836299495095e+199	51.2330378511732	-357.41575570744	459.881831409786	208.498113629629	1	1	1	0	0	0	0	1	35	1	2
2208150.01	5-21	0.941779626515412	0.929231203524141	0.954497504556158	-0.0599839739025153	-0.0733976975862822	-0.0465702502187484	0.00684386233092681	0.941022825538514	0.926141954907568	0.956142795920381	-0.0607878830081465	-0.0767277570488041	-0.044848008967489	0.00813273823722743	1.00233396505612	0.995288844071029	1.00942895470998	0.00233124559028385	-0.00472228840237122	0.00938477958293893	0.0035988079619281	2.29790034212096	1.98048715980239	2.666185416141	0.831995811262924	0.683342854747728	0.98064876777812	0.0758447388256883	1	51	0	2
2209040.01	5-21	0.999601389601959	0.988443325612955	1.01088541163909	-0.000398689864283671	-0.0116239717399872	0.0108265920114198	0.00572728987075635	0.979583784516197	0.966435976404385	0.992910461029399	-0.0206275072095686	-0.0341402252548662	-0.00711478916427096	0.00689437058633946	1.01217959424048	1.00398921474641	1.02043678950834	0.0121060197847862	0.00398127892738205	0.0202307606421903	0.00414535211947313	2.5473371856246	2.23753194763909	2.90003758118965	0.935048572639385	0.805373449339394	1.06472369593938	0.0661619929360192	0	45	0	2
2210030.03	5-21	1.00394582022113	0.99293784899341	1.01507582872507	0.00393805589025251	-0.00708720602624936	0.0149633178067544	0.00562523699591816	1.00441191569925	0.990584414948697	1.01843243359616	0.00440221173077011	-0.00946019189271198	0.0182646153542522	0.00707278487402165	0.983180684621273	0.972378068234454	0.994103312477511	-0.0169623663450994	-0.0280105910577302	-0.00591414163246864	0.00563695292351173	1.48140721699701	1.09695415596458	2.00060078230078	0.392992458326114	0.0925373900502792	0.693447526601948	0.153296219035547	0	23	0	2
2210070.01	5-21	1.02062891109749	0.969671706803744	1.07426396672094	0.020419016796481	-0.0307977113647617	0.0716357449577236	0.0261314639275179	0.996669081965926	0.954137701174464	1.04109632993652	-0.00333647789126752	-0.0469472770962531	0.0402743213137181	0.0222508166216227	0.94676466475136	0.898028568434601	0.998145673677455	-0.0547047227491784	-0.107553397784413	-0.00185604771394387	0.0269641051836147	1.83487570492332	0.949108476279139	3.54729615914593	0.606976743475753	-0.0522321810256623	1.26618566797717	0.33633726420545	0	33	0	2
2210210.01	5-21	0.991335866516109	0.975347449658441	1.007586374051	-0.00870188530445166	-0.0249615128409011	0.00755774223199781	0.00829588077367918	1.00921878200931	0.981596585455217	1.03761826910595	0.00917654840162858	-0.0185748641415905	0.0369279609448477	0.014159144128218	0.994018051448329	0.975522803202043	1.01286395701043	-0.00599991207966794	-0.0247817432802992	0.0127819191209633	0.00958274302424938	1.95211892715502e-06	0	Inf	-13.1465951460326	-1264.5106974243	1238.21750713223	638.462804494809	0	67	0	2
2210220.04	5-21	0.913827973198433	0.90206108170792	0.925748357327257	-0.0901129383731185	-0.103073043132545	-0.0771528336136917	0.00661241985141282	1.05304146049332	1.04115103604578	1.06506767906548	0.0516826060645747	0.0403268665685874	0.0630383455605619	0.00579385110418348	1.00055489735783	0.991352056328326	1.00984316947358	0.00055474345922347	-0.00868555412894857	0.00979504104739551	0.0047145241754738	1.08522196879851	0.922977218865551	1.27598677138581	0.081784545606679	-0.0801507264030028	0.243719817616361	0.0826215549300939	1	42	0	2
2212160.02	5-21	0.912379973662316	0.898518283362683	0.926455512095616	-0.0916987378896014	-0.107008224203527	-0.0763892515756757	0.00781110593596873	1.08596973381973	1.07007017431166	1.10210553577117	0.0824733517124555	0.0677242297921543	0.0972224736327568	0.00752520048156008	0.991540341372683	0.982948723028453	1.00020705611212	-0.008495644635987	-0.0171983239509347	0.000207034678960693	0.00444022409778615	0.83390178677556	0.256986074625823	2.70595280697594	-0.181639645217839	-1.35873337989026	0.995454089454585	0.600569063491569	1	31	1	2
2212160.05	5-21	0.916537003104992	0.897681298812459	0.935788769546573	-0.0871528381529787	-0.107940174771948	-0.066365501534009	0.010605978876621	1.07920762116244	1.05959404784059	1.09918425075026	0.076227087749377	0.0578858610355172	0.0945683144632368	0.00935794068591722	0.9782478801721	0.965858175640399	0.990796515675506	-0.0219921848532268	-0.0347382716554063	-0.0092460980510473	0.00650322500960171	0.763726693395734	0.320504046330542	1.81987862207404	-0.269545284974087	-1.13786037764481	0.598769807696639	0.443026045131383	1	34	0	2
2214100.01	5-21	0.97718354996606	0.964118642577813	0.99042550175271	-0.0230807735858622	-0.0365409187309793	-0.00962062844074503	0.00686754718519781	1.00697772334052	0.984645681074509	1.02981626263522	0.00695349168490625	-0.0154734171680486	0.029380400537861	0.0114425106940002	0.986046860967235	0.970742886114118	1.0015921063459	-0.0140513991729036	-0.0296936386340209	0.00159084028821362	0.00798088106949986	1.8620854903242	1.66330095213714	2.08462717995848	0.62169709097179	0.508804153252801	0.734590028690778	0.057599496015985	0	55	0	2
2214150.01	5-21	NA	NA	NA	NA	NA	NA	NA	NA	NA	NA	NA	NA	NA	NA	NA	NA	NA	NA	NA	NA	NA	NA	NA	NA	NA	NA	NA	NA	0	42	0	2
2216070.02	5-21	1.00204802015108	0.979802812633597	1.02479827751239	0.0020459258168194	-0.0204039391616594	0.0244957907952982	0.0114542232181614	1.00099489568483	0.977870096825236	1.02466655278667	0.000994401104127733	-0.0223784431014547	0.0243672453097101	0.0119251396402916	0.997168020872585	0.982706372774029	1.01184248866126	-0.00283599676734468	-0.0174449086708787	0.0117729151361893	0.0074536634442098	2.99719497647553	2.00707256374378	4.47576130992189	1.09767684343412	0.696677224488857	1.49867646237939	0.204595401807534	1	55	0	2
2216080.01	5-21	0.989640145057773	0.978129312978638	1.00128643903688	-0.0104138917725797	-0.0221133958283112	0.00128561228315187	0.00596924440857879	0.982188316869315	0.965072056002638	0.999608147178537	-0.0179722203069153	-0.0355525109979887	-0.000391929615841943	0.00896970088723288	1.01459909960675	1.00172896257271	1.02763459117626	0.0144935587133827	0.00172746963748825	0.0272596477892772	0.00651343043882018	2.70439793750739	2.436725785518	3.00147363641061	0.994879313590768	0.890655246981746	1.09910338019979	0.0531765213193347	0	51	0	2
2216080.02	5-21	0.983623464052324	0.957431962930383	1.01053145966952	-0.0165121136457347	-0.0435006174437706	0.0104763901523012	0.01376989782002	0.960831025882814	0.916265812088375	1.00756379657432	-0.0399567170195639	-0.0874487685349574	0.00753533449582956	0.0242310837801127	1.03986573728471	1.00029906568138	1.08099746233602	0.0390916060546143	0.000299020970156008	0.0778841911390726	0.0197924989389852	2.55665008978734	2.00186186409254	3.26519017063779	0.938697842904117	0.694077679557714	1.18331800625052	0.124808499174442	1	20	0	2
2217060.01	5-21	NA	NA	NA	NA	NA	NA	NA	NA	NA	NA	NA	NA	NA	NA	NA	NA	NA	NA	NA	NA	NA	NA	NA	NA	NA	NA	NA	NA	0	54	0	2
2217070.01	5-21	0.977814898614303	0.9678192910338	0.987913740519467	-0.0224348920807908	-0.0327098919492885	-0.0121598922122931	0.00524244320280659	0.98302119728594	0.971223038782735	0.99496267667272	-0.0171245951957073	-0.0291991369826311	-0.00505005340878348	0.0061605937058876	1.01303771414797	1.00558863171658	1.02054197702525	0.0129534547294674	0.00557307325444141	0.0203338362044934	0.00376556994579569	3.35693346719942	2.77767962638445	4.05698418066728	1.2110278986771	1.0216159124061	1.4004398849481	0.096640544298292	1	72	0	2
3101040.01	5-9	0.987949193193637	0.778469140920835	1.25379871471516	-0.0121240064496033	-0.25042592764488	0.226177914745673	0.121584847004828	1.08498150083573	0.78418820467552	1.5011509356263	0.0815629369260894	-0.243106230456714	0.406232104308893	0.165650578247229	0.848094635037785	0.713336462233402	1.00831031085655	-0.164763051494902	-0.337802073335462	0.00827597034565694	0.0882868375161324	5.47192087453159	1.69291716393449	17.6865818924931	1.69962972015203	0.526453173386024	2.87280626691804	0.598570461508412	1	50	0	3
3101190.01	5-9	0.898411413756987	0.884104064483822	0.912950297135069	-0.107127171100553	-0.123180503268626	-0.0910738389324799	0.0081906261006323	1.16915142741297	1.14950112906274	1.18913764037475	0.15627820995458	0.139328047441359	0.173228372467801	0.00864820101130516	0.995353338664162	0.985192336857066	1.00561913823903	-0.00465749062634202	-0.0149183910272049	0.00560340977452088	0.00523524946468383	0.865035329100948	0.727100317973157	1.02913738599191	-0.144984929993037	-0.318690822009268	0.0287209620231941	0.0886270836537819	1	60	1	3
3102030.01	5-9	0.975866049377428	0.945793672472883	1.00689460507552	-0.0244299464782711	-0.0557308389270273	0.00687094597048499	0.0159701365411067	0.944717148162777	0.910994858252497	0.979687735828519	-0.0568697104052671	-0.0932180258078137	-0.0205213950027206	0.0185453996549209	1.04279988547508	1.02304063078176	1.06294077520251	0.0419092932527668	0.022779203465005	0.0610393830405285	0.00976042924189294	1.72022597691746	1.30980057976914	2.25925797970192	0.542455664124269	0.269874896441162	0.815036431807376	0.139074375770774	0	63	0	3
3102030.02	5-9	0.899552855508814	0.789273162458537	1.02524116914538	-0.105857466329789	-0.236642804545412	0.0249278718858351	0.0667284395260534	0.968303291709457	0.85631275957192	1.09494020059224	-0.0322099228976869	-0.155119596241294	0.09069975044592	0.0627101693261217	1.10570053218727	1.01135304702908	1.20884954118703	0.100479099878636	0.011289084845848	0.189669114911424	0.0455059458930406	1.13474107907923	0.517273400276349	2.48927804109393	0.126404500749827	-0.659183723599494	0.911992725099148	0.400817683664568	1	18	0	3
3102030.03	5-9	0.979146892712622	0.956860455706727	1.00195240778414	-0.0210736040782187	-0.0440977124696634	0.001950504313226	0.0117472099350069	0.91166361486471	0.888880638240145	0.93503054393637	-0.092484200297344	-0.117792317679298	-0.0671760829153898	0.0129125420577017	1.02981212971004	1.01575029162874	1.04406863698499	0.0293763872651757	0.015627542992464	0.0431252315378875	0.00701484536509901	1.02816738871099	0.834756944050371	1.26639039871824	0.0277779832630859	-0.18061468147435	0.236170648000522	0.106324741873427	1	39	0	3
3102050.01	5-9	0.972479699924767	0.957327632544922	0.987871586085643	-0.027906077820753	-0.043609592362409	-0.012202563279097	0.00801214444016489	0.972648099073679	0.957934710636311	0.987587477650985	-0.0277329281187963	-0.0429756550703394	-0.0124902011672532	0.00777704441090541	1.03190248196091	1.01767528948839	1.04632857186933	0.0314041683705904	0.0175208981784977	0.0452874385626831	0.00708343127812663	2.38384307423579	1.85482711375311	3.06373988197929	0.868713922471048	0.617791491582904	1.11963635335919	0.128024000883377	1	32	0	3
3102080.01	5-9	1.01442401073956	0.967545899920916	1.06357339083247	0.0143209743137982	-0.0329924134248009	0.0616343620523973	0.0241399271169272	0.91667510879688	0.864566447419048	0.971924434028481	-0.0870021674354412	-0.145527114558006	-0.0284772203128766	0.0298602155877363	1.00648548222501	0.975045391700926	1.03893935046712	0.00646454197481826	-0.0252712534772745	0.0382003374269111	0.016192029905866	2.66112452719644	1.13841965557648	6.22053889754784	0.978748788043195	0.129641033611141	1.82785654247525	0.433226202690309	1	52	0	3
3104010.01	5-9	1.09291834079241	1.0691755252091	1.11718840496917	0.0888514953259943	0.0668878142696935	0.110815176382295	0.0112061656385258	0.91711502598706	0.892280623339069	0.942640632207953	-0.0865223773108522	-0.113974595722473	-0.059070158899231	0.0140064912560439	0.904250058402922	0.886414157431393	0.92244484281601	-0.100649343562791	-0.12057099128522	-0.0807276958403625	0.0101642927520956	1.80403999665592	1.42712744669068	2.2804973144348	0.590028592489954	0.355663645432208	0.824393539547701	0.119576149820296	0	21	0	3
3104140.01	5-9	1.02392405326218	0.99853469094919	1.04995898124705	0.0236423571306748	-0.0014663836660081	0.0487510979273577	0.0128108174409007	0.928749564437775	0.900402189295705	0.95798940040124	-0.0739161519271021	-0.104913738482386	-0.042918565371818	0.0158153857926927	1.01016126056704	0.990886388354328	1.02981107051548	0.010109982036003	-0.00915539466081151	0.0293753587328174	0.00982945444343738	1.63505606424254	1.22271745548154	2.1864481620273	0.491677093817927	0.201075804243044	0.782278383392811	0.148268688540764	0	39	0	3
3104140.02	5-9	1.00691388997399	0.981060704014328	1.03344836631816	0.0068900986342247	-0.0191209416020627	0.0329011388705122	0.0132711827571625	0.956137674251829	0.92605339273643	0.987199290337133	-0.0448533655756137	-0.0768233864556247	-0.0128833446956028	0.0163115348711438	1.00882658963162	0.988894407119854	1.02916052575512	0.00878786300521456	-0.0111677203801344	0.0287434463905636	0.0101816071839871	3.50091395777757	2.47177881654919	4.95853369148651	1.25302406520025	0.904938060086282	1.60111007031422	0.17759816397629	1	36	0	3
3104160.01	5-9	0.955063624121703	0.907685272303419	1.00491497874119	-0.0459773186035947	-0.096857576872121	0.0049029396649317	0.0259597924604041	0.952363783649587	0.894746909177312	1.01369087403868	-0.0488081914998568	-0.111214383740055	0.0135980007403412	0.0318404790763759	0.986077154852238	0.948820692044274	1.02479653265837	-0.0140206770836623	-0.0525354423294804	0.0244940881621559	0.0196507515187104	1.66561565818	0.760680844243596	3.6470952854519	0.510194819758969	-0.273541399044868	1.29393103856281	0.399872765512963	0	51	1	3
3104180.01	5-9	1.03627693077309	1.00447834472525	1.06908215880575	0.035634415812988	0.00446834677790405	0.0668004848480719	0.0159013478211426	0.989630540032202	0.955803931836854	1.02465429691452	-0.0104235973935879	-0.0452024791858851	0.0243552843987094	0.0177446535072219	0.972617011950836	0.952215062720369	0.993456088831032	-0.0277648899554308	-0.048964363484864	-0.00656541642599769	0.0108162566744348	1.45451412954465	0.480595260286936	4.40206453925895	0.374671913271459	-0.732729817803022	1.48207364434594	0.565011265415857	1	33	0	3
3105160.01	5-9	NA	NA	NA	NA	NA	NA	NA	NA	NA	NA	NA	NA	NA	NA	NA	NA	NA	NA	NA	NA	NA	NA	NA	NA	NA	NA	NA	NA	0	58	0	3
3105180.01	5-9	0.905270782422416	0.82643524491007	0.99162662114788	-0.0995211729391349	-0.190633713356626	-0.0084086325216437	0.0464868442155954	0.955177700485945	0.887234939854283	1.02832338822844	-0.0458578820037187	-0.11964546155926	0.0279296975518223	0.0376474160431355	1.0891713984467	0.985427225899542	1.20383758842409	0.0854172222427051	-0.0146799999668216	0.185514444452232	0.0510709497720779	0.797732363169372	0.133848242357849	4.75446604331501	-0.225982122285821	-2.01104864053383	1.55908439596218	0.910764959115771	1	47	1	3
3106060.01	5-9	1.05014542613299	0.886280624056666	1.24430726126033	0.048928655658083	-0.120721647084938	0.218578958401104	0.0865578674308311	0.873699290312609	0.725116039714352	1.05272867801058	-0.135019023956536	-0.321423582156445	0.0513855342433732	0.0951061140256884	1.0125212895174	0.866063452684578	1.18374624693851	0.0124435464613511	-0.143797102105533	0.168684195028235	0.0797160814174598	2.25195674879226	0.327927983007599	15.4647040240952	0.81179950440574	-1.11496125870692	2.7385602675184	0.983059269614496	0	38	0	3
3106080.01	5-9	1.22058522393203	1.15410426627683	1.29089574695657	0.199330435477423	0.143324516064053	0.255336354890794	0.0285749737521393	0.852658084872086	0.816732363746231	0.890164075735868	-0.159396650215642	-0.202443821943484	-0.1163494784878	0.0219632462980916	0.903140908680093	0.876859764631293	0.930209748276543	-0.101876692688978	-0.131408202894978	-0.0723451824829775	0.015067373910409	4.92151573297421e-07	0	Inf	-14.5244790920919	-2876.48198234217	2847.43302415799	1460.20923130467	0	57	0	3
3107060.04	5-9	0.959689112557432	0.923711105304292	0.997068442148772	-0.041145888054112	-0.0793559128248037	-0.00293586328342017	0.0194952688274313	1.00287798881666	0.984454005336619	1.02164677577704	0.00287385533568668	-0.0156681007991704	0.0214158114705438	0.00946035553771074	1.02005863261137	0.983670390904359	1.05779295949769	0.0198601085964203	-0.016464406637525	0.0561846238303655	0.0185332564886235	2.64975181881897	2.1487756647232	3.26752802379624	0.974465982336529	0.76489822166835	1.18403374300471	0.10692429163047	1	23	0	3
3107060.06	5-9	1.00646448519088	0.971374941176427	1.04282158928635	0.00644368002148821	-0.0290427460097498	0.0419301060527262	0.018105652099299	1.02573432594864	0.990509102326497	1.06221225525144	0.0254087716468935	-0.00953622325779353	0.0603537665515804	0.0178294066525348	0.981539332008277	0.956658240788306	1.00706753906743	-0.0186331927029975	-0.0443090664737231	0.00704268106772817	0.013100176316123	1.90077604275091	0.802169197142404	4.50397444524962	0.642262246335141	-0.220435724360962	1.50496021703125	0.440160113910743	1	30	0	3
3107140.01	5-9	0.934670590130005	0.859897866839083	1.01594520203346	-0.0675611217905913	-0.150941656276489	0.0158194126953059	0.042541870740275	1.09557576800382	1.01148425013565	1.18665838175552	0.0912800406045266	0.0114188067042928	0.17114127450476	0.0407462762225066	1.0152320784724	0.948095302323049	1.0871229618309	0.0151172350988932	-0.0533002519032712	0.0835347221010576	0.0349075225574719	0.65893765808659	0.163160837208028	2.66117068700157	-0.41712634973364	-1.81301883333714	0.978766133869862	0.712203129554484	1	47	0	3
3107140.02	5-9	NA	NA	NA	NA	NA	NA	NA	NA	NA	NA	NA	NA	NA	NA	NA	NA	NA	NA	NA	NA	NA	NA	NA	NA	NA	NA	NA	NA	1	51	0	3
3107140.03	5-9	0.907401163264665	0.851570685041812	0.966891986252016	-0.0971706297774889	-0.160672769944447	-0.0336684896105313	0.0323996464566974	1.04682562554512	1.00230341706862	1.09332550566662	0.0457623712606613	0.00230076827026679	0.0892239742510559	0.0221746947052161	1.03216266203229	0.988566202716367	1.07768175562366	0.0316562728872636	-0.0114996657092784	0.0748122114838055	0.0220187406181698	0.603668830843285	0.0603782517417503	6.0355516567518	-0.504729524720883	-2.80712630938314	1.79766725994137	1.17471382271474	1	64	0	3
3108090.01	5-9	0.912427903337689	0.811088350407187	1.02642909169052	-0.0916462066878372	-0.209378290717419	0.0260858773417446	0.0600684935836768	1.03538509883956	1.00403097889167	1.0677183527568	0.0347734336876459	0.00402287626330326	0.0655239911119886	0.0156893482058339	1.08353039839028	0.970908461437129	1.20921608047168	0.0802245973370185	-0.0295230875990765	0.189972282273114	0.0559947457207228	0.738963542767946	0.509585750815928	1.0715902410258	-0.302506692447142	-0.67415713662232	0.0691437517280366	0.189621057890201	0	64	0	3
3108120.01	5-9	0.697084340734233	0.651648667179159	0.74568797969057	-0.360848870184592	-0.428249716309182	-0.293448024060002	0.0343888187008737	0.937587538252478	0.919300860775693	0.956237973218685	-0.0644451513606884	-0.0841418317746824	-0.0447484709466944	0.010049511403964	1.47611852025457	1.37018293323917	1.5902445089485	0.38941602123	0.31494425883778	0.463887783622221	0.0379964953334062	1.48770226040006	1.21008015631952	1.82901769278748	0.397232822572298	0.190686602306721	0.603779042837875	0.105382661056421	0	42	0	3
3108160.01	5-9	0.935138318431523	0.873399947549162	1.0012408141915	-0.067060826483266	-0.135361697984305	0.00124004501777336	0.0348480237595119	1.02265669713608	0.995302975256591	1.05076217613803	0.0224038462262262	-0.00470809042825629	0.0495157828807086	0.0138328749244057	1.04599270295408	0.978207465572981	1.11847514268594	0.0449663894750741	-0.0220334989565238	0.111966277906672	0.0341842446902517	1.89939447925686	1.24084102341086	2.90746301884385	0.64153514025034	0.215789394399142	1.06728088610154	0.217221208761705	1	48	0	3
3109030.01	5-9	1.0295037401382	1.0010802657967	1.05873423657498	0.0290768804448215	0.0010796827294811	0.0570740781601619	0.0142845470305469	0.963275667614682	0.943093145592084	0.983890102643006	-0.0374156489430831	-0.0585902254132382	-0.0162410724729279	0.0108035538597533	0.977833260076613	0.956335258013404	0.999814527907594	-0.0224161142017237	-0.0446467391089653	-0.000185489294481957	0.0113423639835191	2.08383827109617	1.28032147898063	3.39163406329978	0.734211515839467	0.247111201850894	1.22131182982804	0.248525135069194	1	60	0	3
3109030.02	5-9	0.0605347333855013	0.0341035117502134	0.107450926839838	-2.80453797313541	-3.37835491611792	-2.2307210301529	0.292769126121043	47.4305552886231	18.0000523961175	124.980612582682	3.85926664736098	2.89037466878735	4.82815862593461	0.49434172577462	0.525964826838618	0.293479246324905	0.942618609443735	-0.642520937608369	-1.22594835320252	-0.0590935220142149	0.29767251857491	6678590829846	0	Inf	29.5299281276074	-16684.3097837076	16743.3696399628	8527.62593786002	0	63	0	3
3109030.03	5-9	1.2157391525369	1.0574665589683	1.39770064072111	0.19535224781647	0.055876008713279	0.33482848691966	0.0711626541116885	0.917353731633651	0.854567028771062	0.984753495758414	-0.0862621323249986	-0.157160337406877	-0.0153639272431203	0.0361732183045782	0.889265142274987	0.79591616073673	0.993562553791301	-0.117359840156872	-0.228261424392522	-0.00645825592122216	0.0565834806712916	2.56610200743533	1.67985351788963	3.91991292242915	0.942388018885497	0.518706597881383	1.36606943988961	0.216167962445259	1	18	0	3
3109060.01	5-9	1.05788633461314	0.985192301182431	1.13594421679712	0.0562728934615625	-0.0149184272380383	0.127464214161163	0.036322769837175	0.90586916989221	0.866481086098143	0.947047738406439	-0.0988603874589164	-0.1433149979953	-0.0544057769225327	0.0226813405180074	0.986022854116348	0.927290654714055	1.04847499961008	-0.0140757460311356	-0.0754882191798777	0.0473367271176064	0.0313334702235122	2.14283363658044	1.41766022903723	3.23895380572178	0.762129082390934	0.349007786589474	1.17525037819239	0.210780044460056	0	25	0	3
3109060.02	5-9	1.09879668067951	0.93100667193936	1.29682652322705	0.0942156543748513	-0.0714888353082354	0.259920144057938	0.0845446605091433	0.911739235753683	0.804885237124282	1.03277883066	-0.0924012555010357	-0.217055574305115	0.0322530633030438	0.0636003109176173	0.961065658581324	0.843080197742957	1.09556267906314	-0.039712549160206	-0.170693191765046	0.0912680934446343	0.0668280864536282	3.35630924002968	1.5285584490733	7.36956556783156	1.21084192977988	0.424325101116039	1.99735875844372	0.401291470081994	1	28	0	3
3109160.02	5-9	NA	NA	NA	NA	NA	NA	NA	NA	NA	NA	NA	NA	NA	NA	NA	NA	NA	NA	NA	NA	NA	NA	NA	NA	NA	NA	NA	NA	0	60	0	3
3109170.01	5-9	1.52979554999274	1.15537948846779	2.02554610683037	0.425134099019674	0.144428851453237	0.705839346586111	0.143219594737763	0.876875829299875	0.737548709223226	1.0425226298886	-0.131389882381169	-0.304423146544756	0.0416433817824176	0.0882838998718605	0.732259823705438	0.615100424909056	0.871734805730946	-0.311619877583558	-0.485969731971344	-0.137270023195772	0.0889556419215023	2.15376043423878	1.35032206822781	3.43524268560634	0.767215353532553	0.300343133054905	1.2340875740102	0.23820448955199	0	27	0	3
3112050.04	5-9	1.02994157952419	1.00590241190628	1.05455523784111	0.0295020817244113	0.00588506091478204	0.0531191025340406	0.0120497218295425	0.948992031701595	0.926139574238971	0.972408372650691	-0.0523548769284344	-0.0767303275744602	-0.0279794262824087	0.0124366829382051	1.00581137690232	0.989528592294061	1.02236209623896	0.0057945559885567	-0.0105266186580904	0.0221157306352038	0.00832728293753682	2.6208797648699	1.95763045772871	3.50883932909078	0.963510049527075	0.671734791734276	1.25528530731987	0.148867662923546	0	25	0	3
3112080.02	5-9	1.03914792165343	1.01844809910028	1.06026846535487	0.0384010712361273	0.0182799972128026	0.058522145259452	0.0102660427344774	0.95232310548123	0.934404298272803	0.970585536592466	-0.0488509052588428	-0.0678460668836491	-0.0298557436340364	0.00969158707743497	1.01235041331449	0.997376067425059	1.02754958015375	0.0122747691476304	-0.00262738111984055	0.0271769194151013	0.00760327760357701	4.19190833155696	3.42879173578972	5.12486520448565	1.43315607930755	1.23220793550029	1.6341042231148	0.102526447114494	0	18	0	3
3112100.03	5-9	1.04371697030821	1.04371697030821	1.04371697030821	0.0427883514685211	0.0427883514685211	0.0427883514685211	0	1.06937510258964	1.06937510258964	1.06937510258964	0.0670744615985231	0.0670744615985231	0.0670744615985231	0	0.914255998734818	0.914255998734818	0.914255998734818	-0.0896446606016618	-0.0896446606016618	-0.0896446606016618	0	1.03692498192287	1.03692498192287	1.03692498192287	0.0362595851869116	0.0362595851869116	0.0362595851869116	0	0	20	0	3
3112120.02	5-9	1.00290129397606	0.975931388463971	1.03061651397636	0.00289709334557106	-0.0243629937450624	0.0301571804362045	0.0139084632705792	0.978406961137356	0.939899698056761	1.01849184926988	-0.0218295798170722	-0.0619821136063207	0.0183229539721762	0.0204863630688964	1.05305621385084	1.00427241381006	1.10420974855095	0.0516966162006685	0.00426331296269641	0.0991299194386406	0.0242011096184011	3.41851035438769	2.57505201186665	4.53824349535548	1.22920488729434	0.945869732694872	1.51254004189381	0.144561408696477	1	48	0	3
3113040.03	5-9	0.969937298161304	0.954085869470834	0.98605208657606	-0.0305238506448532	-0.0470016016570022	-0.0140460996327042	0.00840717030625227	0.992338415077013	0.974065220055478	1.01095441020004	-0.00769108564286682	-0.0262770165388075	0.0108948452530738	0.00948279205258061	1.00602259430984	0.992842532402339	1.01937762256519	0.00600453097786033	-0.00718320515287724	0.0191922671085979	0.00672856044027378	0.91665994721438	0.773239779685283	1.08668162309118	-0.0870187073280818	-0.257166084852794	0.08312867019663	0.0868114816735474	1	21	0	3
3101040.01	9-13	0.724401902836607	0.59384867358763	0.883656291868205	-0.322408926200228	-0.521130750345876	-0.12368710205458	0.101390548863724	1.48554323710213	1.15797965625005	1.90576639009911	0.395780521590609	0.146676810991348	0.644884232189869	0.127096065317607	0.824966209282732	0.741600786527349	0.917702972842278	-0.19241285193145	-0.298944204149407	-0.085881499713492	0.054353729485982	2.1919420535956	1.04452453952302	4.59980573411412	0.78478793333288	0.043561795776817	1.52601407088894	0.378183550005388	1	50	0	3
3101190.01	9-13	0.918329556965768	0.903240334274661	0.933670855026832	-0.0851989582686729	-0.101766610063777	-0.0686313064735684	0.00845303889550422	1.08903873736838	1.07243527981294	1.105899249879	0.0852954148226496	0.0699320248364323	0.100658804808867	0.00783860831494958	0.996503854812885	0.986179865554277	1.0069359224839	-0.00350227098465202	-0.013916521589658	0.00691197962035392	0.00531349080245975	0.691721823242031	0.564426108913622	0.847726696538244	-0.368571393718557	-0.571945800481601	-0.165196986955512	0.103764359124574	1	60	1	3
3102030.01	9-13	0.992242184061262	0.947925178415006	1.03863108001508	-0.00778806433536095	-0.053479705564481	0.0379035768937591	0.0233124902240704	0.89709284563727	0.851138172729939	0.945528704361055	-0.108595915437809	-0.161180798453492	-0.0560110324221264	0.02682951494541	1.00601183577705	0.978070198269251	1.03475171364429	0.00599383679427748	-0.0221738341517701	0.0341615077403251	0.0143715247668991	1.82690153810654	1.07721428120413	3.0983336260686	0.602621383281618	0.0743783395764153	1.13086442698682	0.269516709425233	0	63	0	3
3102030.02	9-13	0.957376850480906	0.857584598687651	1.06878136015893	-0.0435581818847804	-0.153635447446667	0.0665190836771061	0.0561629021911433	0.968477799653577	0.861473067425311	1.08877373407051	-0.0320297187998978	-0.149111485922669	0.0850520483228732	0.0597366931465563	1.04858286221618	0.968489839329231	1.13529948821663	0.0474395975325446	-0.0320172873318525	0.126896482396942	0.0405399719031283	0.600567500435514	0.26863803457259	1.34262939778135	-0.509880236725985	-1.31439040189248	0.29462992844051	0.410471912500622	1	18	0	3
3102030.03	9-13	0.990944377656341	0.9684677946749	1.01394260605057	-0.00909687371843409	-0.0320400494758922	0.013846302039024	0.0117059170160426	0.91687574663516	0.893549982976473	0.940810419991823	-0.0867833157592134	-0.112553005290898	-0.0610136262275292	0.0131480423798356	1.01809018716239	1.003534685001	1.03285680573692	0.0179285067016828	0.00352845268384418	0.0323285607195214	0.00734710134034318	0.64354436172185	0.493090893474753	0.839904672717685	-0.44076431613739	-0.707061753830209	-0.17446687844457	0.135868536255431	1	39	0	3
3102050.01	9-13	0.505252987755932	0.428265227326811	0.596080571915052	-0.682696009294948	-0.848012585312997	-0.517379433276898	0.0843467417371165	0.730000047834777	0.680843215579696	0.782705999919592	-0.314710679312611	-0.384423226094091	-0.244998132531131	0.0355682794844008	2.1861755351363	1.80990504877069	2.64067083169623	0.782153686226885	0.593274384658985	0.971032987794785	0.0963687613944724	NA	NA	NA	NA	NA	NA	0	1	32	0	3
3102080.01	9-13	1.55447737229465	0.629475829515438	3.83874930167883	0.441139394151257	-0.462867822556675	1.34514661085919	0.461236647121389	98477.225215452	42213.0612814256	229733.726760111	11.4975805843388	10.6504849611746	12.3446762075031	0.432199586240379	0.559047650254973	0.096911506971897	3.22494495257655	-0.581520567501121	-2.33395701613579	1.17091588113355	0.894116658498658	2.53442596716381e+274	1.76910022925595e+144	Inf	631.838282648836	332.142724463424	931.533840834248	152.908706766743	1	52	0	3
3104010.01	9-13	0.992488323003109	0.966959845790056	1.01869077147945	-0.00754003172616455	-0.0335983089100826	0.0185182454577535	0.0132952836835077	1.03151332927864	0.995022409295268	1.06934249775652	0.0310269756741261	-0.0049900201723666	0.0670439715206189	0.01837635595888	0.969392905354466	0.946157611304057	0.993198800838673	-0.031085274192169	-0.0553461156640307	-0.00682443272030733	0.0123782077952596	3.54549019772022	2.23078004603584	5.63502473696065	1.26567642904796	0.802351320736149	1.72900153735977	0.236394705191759	0	21	0	3
3104140.01	9-13	NA	NA	NA	NA	NA	NA	NA	NA	NA	NA	NA	NA	NA	NA	NA	NA	NA	NA	NA	NA	NA	NA	NA	NA	NA	NA	NA	NA	0	39	0	3
3104140.02	9-13	NA	NA	NA	NA	NA	NA	NA	NA	NA	NA	NA	NA	NA	NA	NA	NA	NA	NA	NA	NA	NA	NA	NA	NA	NA	NA	NA	NA	1	36	0	3
3104160.01	9-13	1.0009342996248	0.94147461062177	1.06414921959895	0.000933863438567916	-0.0603078981930263	0.0621756250701621	0.0312463709102113	1.00274790431158	0.937628019795061	1.07239047721829	0.00274413572475771	-0.0644019760122164	0.0698902474617319	0.0342588497883707	0.962974193709799	0.920684792114573	1.00720605542015	-0.0377286653522184	-0.0826375465671556	0.00718021586271888	0.0229131155312918	1.43145466305108	0.283790835814796	7.22032635933292	0.358691174115682	-1.25951780577546	1.97690015400682	0.825631997656777	0	51	1	3
3104180.01	9-13	0.974940481146468	0.940147535926163	1.01102104239601	-0.0253788548255922	-0.0617184629209989	0.0109607532698145	0.0185409570696446	1.03112116737187	0.995251761890065	1.0682833254002	0.0306467222534275	-0.00475954680429199	0.066052991311147	0.0180647549327435	0.959432322415336	0.930306330134179	0.989470190063653	-0.0414135002426353	-0.0722413598298504	-0.0105856406554202	0.0157287888095808	1.24361041574031	0.438790564232891	3.52461286135803	0.218018774642069	-0.823733054383618	1.25977060366776	0.531515801944777	1	33	0	3
3105160.01	9-13	0.882240007883018	0.716496214756899	1.08632455479687	-0.125291142211474	-0.333382314691021	0.0828000302680726	0.106170916466294	1.01462237027849	0.858496785835383	1.19914083693139	0.0145164942796505	-0.152572342582445	0.181605331141746	0.0852509730689293	0.987207284549007	0.820700620822107	1.18749541299284	-0.0128752468580284	-0.19759688789238	0.171846394176323	0.0942474670409315	0.221689784212135	0.0111219530324983	4.41886063359716	-1.50647624275338	-4.49883437316236	1.48588188765561	1.52674138607256	0	58	0	3
3105180.01	9-13	1.06437273242425	0.958037195806761	1.18251078192664	0.0623856420031854	-0.0428686752443794	0.16763995925075	0.0537021690591242	0.962307807065437	0.880462707884822	1.05176097436739	-0.0384209137300719	-0.127307705282018	0.0504658778218741	0.0453512371926595	0.96590244429381	0.888544926061322	1.04999477744851	-0.0346924392132682	-0.118170068725032	0.0487851902984959	0.0425914099290727	1.89800112872573	0.211665637128038	17.019334519873	0.640801294879723	-1.55274743273141	2.83435002249085	1.11917807924715	1	47	1	3
3106060.01	9-13	NA	NA	NA	NA	NA	NA	NA	NA	NA	NA	NA	NA	NA	NA	NA	NA	NA	NA	NA	NA	NA	NA	NA	NA	NA	NA	NA	NA	0	38	0	3
3106080.01	9-13	1.01270931448199	0.985064201874777	1.0411302671305	0.012629228985365	-0.0150484603658422	0.0403069183365723	0.0141215295635661	0.998481661765443	0.979770128835728	1.01755054531677	-0.00151949207815173	-0.0204372972441076	0.0173983130878041	0.00965211877114943	0.998973573672968	0.97977736473715	1.01854588278294	-0.00102695346327632	-0.020429911966184	0.0183760050396314	0.00989965053233416	3.20661730478564e-07	0	Inf	-14.9528790685853	-2298.42872379922	2268.52296566205	1165.06010454396	0	57	0	3
3107060.04	9-13	1.03375121271575	0.978969143228208	1.09159882840369	0.033194140477927	-0.02125515561208	0.0876434365679339	0.0277807635851965	0.972245025092605	0.94956140759619	0.995470520658841	-0.0281474228607806	-0.051755077207364	-0.0045397685141972	0.0120449429340527	0.95225656997519	0.903022507862617	1.00417494266806	-0.0489207742246043	-0.102007800225052	0.0041662517758432	0.0270857150535373	3.92513705225502	2.99285832002465	5.14782165794548	1.36740126839674	1.09622889063841	1.63857364615506	0.138355796278553	1	23	0	3
3107060.06	9-13	1.04591073764222	0.977523145401651	1.11908273094221	0.0448880251392136	-0.0227333092426831	0.11250935952111	0.0345013147768455	0.987182205893345	0.944966880518043	1.03128345312822	-0.0129006508178701	-0.0566053991734117	0.0308040975376714	0.0222987507425029	0.971110267106195	0.922632985845669	1.02213465738457	-0.0293152567817672	-0.0805237553589487	0.0218932417954143	0.026127265082985	2.4682722719174	1.1951007426522	5.09778614545578	0.903518420832392	0.178230485304781	1.62880635636	0.370051664851288	1	30	0	3
3107140.01	9-13	1	1	1	0	0	0	0	1	1	1	0	0	0	0	1	1	1	0	0	0	0	1	1	1	0	0	0	0	1	47	0	3
3107140.02	9-13	1.08270264681211	0.881701580946015	1.32952582454961	0.0794603659720792	-0.125901623825078	0.284822355769236	0.104778450735333	1.05976207783463	1.00848315984235	1.11364840419539	0.0580444280572171	0.00844738004996008	0.107641476064474	0.0253050813170406	0.905269099742371	0.739072347712277	1.10883886467283	-0.0995230316996759	-0.302359463350435	0.103313399951083	0.103489876982795	1.74046936798181	1.11818980233526	2.70905137442381	0.554154828563671	0.111711129854331	0.996598527273011	0.225740729013022	1	51	0	3
3107140.03	9-13	0.874078535656045	0.782112667365457	0.976858345829112	-0.134585049633538	-0.245756472899857	-0.0234136263672178	0.0567211561759429	1.07208765514259	1.01336818096651	1.13420962084373	0.0696078271626937	0.0132796152704199	0.125936039054967	0.0287394117119414	1.11488442040884	1.01176298376653	1.22851625411628	0.108750740712984	0.0116943376705177	0.20580714375545	0.0495194829129691	0.761847400599027	0.295420948713396	1.96469297227321	-0.272009005031606	-1.2193539949694	0.675335984906186	0.483348162216412	1	64	0	3
3108090.01	9-13	1.2083041993237	1.08523763703232	1.34532657943543	0.189217888443329	0.0817989833172624	0.296636793569395	0.0548065709234317	0.98251568956117	0.95439089621383	1.01146928796519	-0.0176389663472221	-0.0466819469972462	0.0114040143028021	0.0148181195568447	0.823771097746385	0.747032960213119	0.908392075884695	-0.193862581661671	-0.291645971378126	-0.0960791919452153	0.0498904012970435	1.29971370051074	0.94859009955631	1.78080680378749	0.26214400983687	-0.0527785024934899	0.577066522167229	0.16067770367947	0	64	0	3
3108120.01	9-13	0.732658363197052	0.682539284870394	0.786457701499939	-0.311075765966937	-0.381935193329888	-0.240216338603986	0.0361534333905527	0.957284886152852	0.938023453427265	0.976941834352264	-0.0436542451489753	-0.0639803266346976	-0.0233281636632531	0.0103706403005626	1.37002753855044	1.26861936236369	1.47954186422743	0.314830840769716	0.237929192881956	0.391732488657477	0.0392362556120167	1.8011507087148	1.41818862832571	2.28752636335395	0.588425743267367	0.34938044347013	0.827471043064604	0.121964128771139	0	42	0	3
3108160.01	9-13	0.987707959703279	0.879673469559587	1.1090103855805	-0.0123682122736786	-0.128204497687337	0.103468073139979	0.0591012316182133	1.00908360423259	0.965134118890042	1.05503442516577	0.00904259644492767	-0.035488203994693	0.0535733968845483	0.0227202136319208	1.02474915633075	0.918949450604128	1.14272970369614	0.0244478571092175	-0.0845241629225898	0.133419877141025	0.055598991048491	3.96357273130194	1.58875887248863	9.88816432018553	1.37714582339842	0.462953128077851	2.291338518719	0.466433415374776	1	48	0	3
3109030.01	9-13	1.01052894443652	0.955515325328644	1.06870996254587	0.0104739011292155	-0.0455044763633021	0.0664522786217331	0.0285609214934906	1.00094001530931	0.95526631581315	1.04879748993826	0.000939573771600746	-0.0457651126511353	0.0476442601943368	0.0238293595143261	1.00206678686099	0.959631534582006	1.04637854128802	0.0020646539953025	-0.0412058863410356	0.0453351943316406	0.0220772119680008	7.83230473445767e-08	0	Inf	-16.3624239305871	-5286.34326701307	5253.6184191519	2688.81514387582	1	60	0	3
3109030.02	9-13	0.823347942146728	0.230365603535847	2.94272158443899	-0.194376394687587	-1.46808765151429	1.07933486213911	0.649864623469398	0.753355681723303	0.42528454467355	1.33450601554409	-0.283217809819558	-0.854996817205216	0.288561197566101	0.291729343955184	1.61252724037308	0.534935139173394	4.86085865468335	0.477802662799727	-0.625609774625628	1.58121510022508	0.562975874112449	8.99546342808158	0.527756290209123	153.325244600854	2.19672038670699	-0.639120673406455	5.03256144682044	1.44688427056936	0	63	0	3
3109030.03	9-13	1.28174190450836	0.963235749784461	1.70556617125179	0.248220015693998	-0.0374570894763349	0.533897120864332	0.145756303393184	0.944242011482202	0.793018863172404	1.12430235603881	-0.0573727775977684	-0.231908270527545	0.117162715332008	0.0890503572037497	0.844858635838257	0.667486869757656	1.06936352891801	-0.168585960486278	-0.404235559676252	0.0670636387036962	0.120231596625626	2.00222754249074	1.1792968447599	3.39941139478306	0.694260332022278	0.164918366590748	1.22360229745381	0.270077394078112	1	18	0	3
3109060.01	9-13	1.0711654829615	1.01071860792772	1.13522743411308	0.0687472920988645	0.010661570859765	0.126833013337964	0.0296361166313628	0.934333009063467	0.900336941447821	0.969612743448876	-0.0679223635456687	-0.104986206333835	-0.0308585207575027	0.0189104713558621	0.975694030186614	0.931422873273015	1.02206942502555	-0.0246062353797112	-0.0710418907871357	0.0218294200277134	0.0236920962699841	1.44854322145871	0.993418902777578	2.11217791262804	0.370558376552353	-0.00660284812513784	0.747719601229845	0.192432732260639	0	25	0	3
3109060.02	9-13	0.978211503234357	0.867713905424767	1.10278023560265	-0.0220293713525282	-0.141893220697679	0.0978344779926229	0.0611561489346855	1.15853679666397	0.970630708549541	1.3828199514006	0.147157826719907	-0.0298092037833669	0.324124857223182	0.0902909603947663	0.911083663606992	0.829557138866122	1.00062238416286	-0.093120548829187	-0.186863288220535	0.000622190562161132	0.0478288071264467	NA	NA	NA	NA	NA	NA	0	1	28	0	3
3109160.02	9-13	NA	NA	NA	NA	NA	NA	NA	NA	NA	NA	NA	NA	NA	NA	NA	NA	NA	NA	NA	NA	NA	NA	NA	NA	NA	NA	NA	NA	0	60	0	3
3109170.01	9-13	1.42234771782309	1.11602201826655	1.81275368880164	0.35230882879087	0.109770593394019	0.59484706418772	0.123746271518233	0.973838482226744	0.851161946496554	1.11419618013847	-0.0265098184267981	-0.161152867107722	0.108133230254126	0.0686966953183686	0.724970052983766	0.601119795651861	0.874337497325867	-0.321624931209876	-0.508961037102203	-0.13428882531755	0.095581402194127	4.98378716025948	2.85711772123702	8.69342354154498	1.60619007597045	1.04981332689293	2.16256682504797	0.283870904499341	0	27	0	3
3112050.04	9-13	1.04717174739254	0.98757105378838	1.11036938995999	0.0460929560599016	-0.0125068315919449	0.104692743711748	0.0298984002328992	0.954909408236829	0.901627654651752	1.01133985102909	-0.0461388034859429	-0.103553643865668	0.0112760368937826	0.029293824188917	0.997372646184803	0.968821693076211	1.02676498933372	-0.00263081136670034	-0.0316746952967822	0.0264130725633815	0.0148185804224855	3.06295528381445	2.10848219996342	4.44950167035302	1.11938022892411	0.745968352131102	1.49279210571712	0.190519764515284	0	25	0	3
3112080.02	9-13	0.997368279362642	0.972682779936777	1.02268026657515	-0.00263518970185682	-0.0276972726285387	0.0224268932248251	0.0127870119677547	0.978466108450286	0.959150505610971	0.998170693530514	-0.0217691289744838	-0.0417072762550914	-0.00183098169387618	0.0101727110487117	1.01311600702754	0.993410780374313	1.03321210517635	0.0130307369995986	-0.00661102437027265	0.0326724983694699	0.0100214909686112	3.45986936666892	2.76226553856858	4.33365144200339	1.24123083305888	1.01605119032561	1.46641047579216	0.114889683948002	0	18	0	3
3112100.03	9-13	1.04032530619342	0.953474048622111	1.13508778164488	0.0395334586600552	-0.0476430712788994	0.12670998859901	0.0444786387028496	0.754437490557069	0.66261244867167	0.858987675675378	-0.281782853037309	-0.411565001680889	-0.15200070439373	0.0662165987065501	1.39396463466372	1.19794309155769	1.62206152895502	0.332151942334826	0.180605995691578	0.483697888978074	0.0773207813197708	3.41300658174685	1.715208863264	6.79136761506721	1.22759359835718	0.539534859362335	1.91565233735203	0.351056827789779	0	20	0	3
3112120.02	9-13	0.988121789462048	0.966156525585558	1.01058642668477	-0.0119493201449465	-0.0344294231281762	0.0105307828382832	0.0114696510550959	0.955327392570346	0.927053666930469	0.984463423802742	-0.0457011778051774	-0.0757438219631473	-0.0156585336472075	0.0153281613309951	1.07160402225001	1.03587537294909	1.10856499776913	0.069156612180724	0.0352468402199169	0.103066384141531	0.0173012219756501	2.50996842522573	1.89878787826494	3.31787534971354	0.920270173473225	0.641215723782158	1.19932462316429	0.142377335447086	1	48	0	3
3113040.03	9-13	0.984938967826114	0.966709887137804	1.00351179112755	-0.0151756013276009	-0.0338568418429695	0.00350563918776775	0.00953142030298714	0.970033571062021	0.950866285405912	0.98958722528021	-0.0304245987413088	-0.0503818305223266	-0.0104673669602909	0.0101824482176397	0.998234881155266	0.982609927296468	1.01410829493321	-0.0017666785025929	-0.0175430562083864	0.0140096992032006	0.00804932020702196	0.809434374219703	0.668503360268693	0.980075860658504	-0.211419578675524	-0.402713855872828	-0.0201253014782201	0.0976009144587394	1	21	0	3
3101040.01	13-17	0.7632585768116	0.633785290300759	0.919181407318585	-0.270158410205787	-0.456045040734375	-0.0842717796771986	0.0948418603580668	1.35250962505583	1.08767582537208	1.68182673844286	0.301961848205473	0.0840431494151997	0.519880546995746	0.111185052638308	0.82548124433712	0.745699986288606	0.913798172565115	-0.191788736246971	-0.293431922819667	-0.0901455496742751	0.0518597215940929	0.990766679298764	0.398809151709753	2.46137434058461	-0.00927621203057582	-0.91927229303902	0.900719868977868	0.464292246279206	1	50	0	3
3101190.01	13-17	0.938914450589269	0.922743181972372	0.955369124094751	-0.0630309108580488	-0.0804043259127947	-0.0456574958033028	0.00886415015366874	1.07662553262814	1.05911470784951	1.09442587183062	0.0738316428472846	0.0574333778917386	0.0902299078028306	0.00836661545053552	0.992527034169739	0.980768817160485	1.00442621780111	-0.00750102833357603	-0.0194185075759112	0.00441645090875917	0.00608045828205965	0.308459585698818	0.225848290392805	0.421288626289807	-1.17616444681531	-1.48789178656789	-0.864437107062729	0.15904748363309	1	60	1	3
3102030.01	13-17	1.10290735462	0.989217943437307	1.2296629281189	0.0979497427454816	-0.0108406041571887	0.206740089648152	0.0555062989732437	0.825034610521865	0.755069708581848	0.901482473502221	-0.192329941379708	-0.280945204747714	-0.103714678011701	0.0452126998592793	1.0242279404449	0.955875257068132	1.09746838432206	0.0239390999367577	-0.0451278586829007	0.0930060585564162	0.035238891716608	1.46504860075533	0.582442102871273	3.68511718502864	0.381888416495782	-0.54052549269462	1.30430232568618	0.470627989323419	0	63	0	3
3102030.02	13-17	0.9534748563484	0.895909502083009	1.01473898822916	-0.0476422241389608	-0.109915873247765	0.0146314249698439	0.0317728537871161	0.919744595030036	0.857139475512538	0.986922367075824	-0.083659261578765	-0.154154625070413	-0.0131638980871173	0.0359676831042337	1.03512093207418	0.981265180056112	1.09193250284989	0.0345182624755163	-0.0189125398843018	0.0879490648353345	0.0272611143782608	0.942570530280827	0.460210550659477	1.93050594620387	-0.0591445292706279	-0.776071175395353	0.657782116854097	0.365785622480694	1	18	0	3
3102030.03	13-17	0.978369546979535	0.947852625044483	1.00986898718777	-0.0218678204211177	-0.0535562476259256	0.00982060678369028	0.0161678619886703	0.856583286055771	0.828346263202163	0.885782864660586	-0.154803725950401	-0.188324019741752	-0.121283432159051	0.0171025049724149	0.956165724497323	0.937782443480714	0.974909371634332	-0.044824028969807	-0.0642372934650873	-0.0254107644745267	0.00990490878832961	0.941649608555693	0.662153761929062	1.33912096596694	-0.0601220390418944	-0.412257481240327	0.292013403156538	0.179664241269754	1	39	0	3
3102050.01	13-17	0.90308637716182	0.852207168370849	0.957003220442704	-0.101937074368201	-0.15992562634545	-0.0439485223909531	0.0295865395663669	0.955437001475897	0.92366196007264	0.988305141111867	-0.0455864499967542	-0.079409118354953	-0.0117637816385554	0.0172567805454527	1.09720558011383	1.03163934556892	1.16693890185918	0.0927665658447451	0.0311491346320873	0.154383997057403	0.0314380425858272	NA	NA	NA	NA	NA	NA	0	1	32	0	3
3102080.01	13-17	1.23459007025363	0.656079885251442	2.32321196828754	0.21073898805987	-0.42147272115425	0.842950697273989	0.32256292166638	0.411348851044111	0.134399309011958	1.25899365479814	-0.888313638505628	-2.00693999218638	0.230312715175121	0.570738218918475	0.525932744241923	0.212081170126375	1.3042423865401	-0.642581937077494	-1.55078619963458	0.265622325479597	0.463378036392959	1.86615395252181	0.0992141335339617	35.1011539431597	0.623879603052865	-2.31047479969919	3.55823400580492	1.4971471036702	1	52	0	3
3104010.01	13-17	1.05038681052996	1.02735410346336	1.07393589806658	0.0491584873110524	0.0269866655433122	0.0713303090787927	0.011312361830436	0.940719693679595	0.913406801395512	0.968849302112257	-0.0611100650903877	-0.0905739320190752	-0.0316461981617002	0.0150328614000537	0.937504185337005	0.918586143983141	0.956811838804017	-0.0645340567880644	-0.084919591045768	-0.0441485225303607	0.0104009739048789	1.77990177847119	1.3458787318038	2.35388989077713	0.576558182147326	0.29704713192137	0.856069232373281	0.142610299184425	0	21	0	3
3104140.01	13-17	0.880146595748668	0.805632787413555	0.961552263153255	-0.127666799305773	-0.216127239034637	-0.0392063595769091	0.0451337067551386	1.02330947202294	0.933568916253778	1.12167645826719	0.0230419554177232	-0.0687404930651598	0.114824403900606	0.0468286403254607	0.993772460280985	0.932182528238007	1.05943168091729	-0.0062470117283922	-0.0702266377228869	0.0577326142661025	0.0326432661513976	2.71592637391152	1.29933917223924	5.67692887746638	0.999133101049015	0.261855806177743	1.73641039592029	0.37616879732833	0	39	0	3
3104140.02	13-17	NA	NA	NA	NA	NA	NA	NA	NA	NA	NA	NA	NA	NA	NA	NA	NA	NA	NA	NA	NA	NA	NA	NA	NA	NA	NA	NA	NA	1	36	0	3
3104160.01	13-17	0.988056967036605	0.930606888897347	1.04905366783424	-0.0120149239525504	-0.0719183369583835	0.0478884890532828	0.0305635274312914	1.00292284694382	0.935362150101546	1.07536341599101	0.00291858373181536	-0.0668214983731086	0.0726586658367393	0.0355823283769625	0.984314200716406	0.944854041255697	1.02542234401025	-0.0158101232272229	-0.05672481711527	0.0251045706608242	0.0208752274076345	3.2411423675584	1.08526301059551	9.67968478075905	1.17592585024136	0.0818223636956248	2.2700293367871	0.558226322103816	0	51	1	3
3104180.01	13-17	0.987598885598433	0.965393639955854	1.01031487930651	-0.0124786499053971	-0.035219343765995	0.0102620439552008	0.0116026080274809	0.996034250751166	0.973991919588346	1.01857542010075	-0.00397363368441989	-0.0263522714845429	0.0184050041157031	0.0114178821532655	0.989840122211648	0.973210920144089	1.00675346655061	-0.0102118416103608	-0.0271544472724995	0.00673076405177801	0.00864434540419104	0.350051531409022	0.0817260042511943	1.4993523268943	-1.04967490273913	-2.50438303827123	0.405033232792978	0.742211666646253	1	33	0	3
3105160.01	13-17	0.833069322165635	0.672727935701496	1.03162728750045	-0.18263842039116	-0.396414287086509	0.0311374463041886	0.109071323953698	1.05342268450138	0.928757215159178	1.19482178346458	0.0520445623913687	-0.0739079143028983	0.177997039085636	0.0642626485424039	1.1689554172706	0.938494577563353	1.45600923035066	0.156110544269607	-0.0634782007417347	0.37569928928095	0.112037132693983	27.0797563709139	3.44950853986144	212.584835385712	3.29878645136084	1.23823176868191	5.35934113403976	1.0513227278319	0	58	0	3
3105180.01	13-17	1.10474315072962	0.956005088774139	1.27662231447843	0.0996128651720798	-0.0449920429594016	0.244217773303561	0.0737793700660351	0.891147217490856	0.748986819303802	1.06029017170138	-0.115245637897383	-0.28903389334499	0.0585426175502231	0.0886691065848282	0.947485190328249	0.811153795305618	1.10672993344391	-0.0539439724081325	-0.209297606217095	0.10140966140083	0.0792635145514774	11.4447529969994	0.211851836199555	618.273475991717	2.43753137143284	-1.55186813449585	6.42693087736152	2.03544531297338	1	47	1	3
3106060.01	13-17	NA	NA	NA	NA	NA	NA	NA	NA	NA	NA	NA	NA	NA	NA	NA	NA	NA	NA	NA	NA	NA	NA	NA	NA	NA	NA	NA	NA	0	38	0	3
3106080.01	13-17	0.99461127684256	0.956606561868324	1.03412586893645	-0.00540329469764668	-0.0443630881856386	0.0335564987903453	0.019877810916579	1.03090841855122	1.00748132229187	1.05488026817422	0.0304403733020273	0.00745347599874047	0.0534272706053142	0.011728224337082	0.985852636129375	0.957234291723035	1.01532658051123	-0.0142483918074418	-0.0437070985551081	0.0152103149402245	0.0150302286062565	7.87070477897766e-07	0	Inf	-14.0549480399366	-2175.13760117367	2147.0277050938	1102.61345115527	0	57	0	3
3107060.04	13-17	0.995438305675857	0.961221183788553	1.03087347336781	-0.00457213060186326	-0.0395507364648892	0.0304064752611627	0.0178465554157794	0.978723370107671	0.956983404809155	1.00095720613457	-0.0215062401109527	-0.043969228526815	0.00095674830490965	0.0114609189725156	1.02287516647074	0.990273749266267	1.05654987518125	0.022617452613276	-0.00977385966619389	0.0550087648927459	0.0165264834124343	3.18228751923902	2.14964149005233	4.71099664849597	1.15760028385964	0.765301079422573	1.54989948829671	0.200156333244629	1	23	0	3
3107060.06	13-17	1.08529610700973	1.00502413572958	1.17197945603109	0.0818528594457312	0.00501155687398741	0.158694162017475	0.0392054666197227	0.979159322698855	0.938386729271782	1.02170347184268	-0.0210609094484054	-0.0635931236101086	0.0214713047132979	0.0217005080181024	0.926337634250797	0.87077485238413	0.985445790355489	-0.0765164949705578	-0.138371828789169	-0.0146611611519467	0.031559423696822	2.07997348808745	0.96655984891441	4.47596671432787	0.732355147520191	-0.034012058904404	1.49872235394479	0.391010861663583	1	30	0	3
3107140.01	13-17	0.98667706848557	0.920056001087094	1.05812215378738	-0.0134124780036877	-0.083320740044758	0.0564957840373827	0.0356681360435691	1.00563405088884	0.94379829410136	1.07152116148928	0.00561823898636795	-0.0578428071704405	0.0690792851431764	0.0323786797397203	1.02065250538959	0.959764845680801	1.08540288951623	0.0204421339344765	-0.0410669769418304	0.0819512448107833	0.0313827760925624	5.61740836161321	1.27008349602947	24.8450411329412	1.72587041192483	0.239082643214493	3.21265818063517	0.758579127186996	1	47	0	3
3107140.02	13-17	0.00247243069123485	0.00247243069123485	0.00247243069123485	-6.00255352671679	-6.00255352671679	-6.00255352671679	0	0.869438102394578	0.869438102394578	0.869438102394578	-0.13990813530706	-0.13990813530706	-0.13990813530706	0	542.444945596113	542.444945596113	542.444945596113	6.29608659749275	6.29608659749275	6.29608659749275	0	1	1	1	0	0	0	0	1	51	0	3
3107140.03	13-17	NA	NA	NA	NA	NA	NA	NA	NA	NA	NA	NA	NA	NA	NA	NA	NA	NA	NA	NA	NA	NA	NA	NA	NA	NA	NA	NA	NA	1	64	0	3
3108090.01	13-17	1.58780582802464	1.32977517941791	1.89590495185252	0.462353080805122	0.28500988991348	0.639696271696764	0.0904828824868734	0.944548796943213	0.910141661071107	0.980256665491954	-0.0570479290625671	-0.0941550200800819	-0.0199408380450524	0.018932537184464	0.658978393085848	0.559679883967851	0.775894462161785	-0.417064532443783	-0.580390294470654	-0.253738770416913	0.0833310016485832	1.24519216917277	0.890598327487405	1.74096839205113	0.21928987075472	-0.115861764057892	0.554441505567332	0.170998874191692	0	64	0	3
3108120.01	13-17	0.72437189595107	0.658077440053844	0.797344828597704	-0.322450350038189	-0.418432664530316	-0.226468035546062	0.0489714684806574	0.974200866325198	0.952658822211689	0.996230030962623	-0.0261377683417692	-0.0484984434017997	-0.00377709328173859	0.0114087173215471	1.36621281376475	1.23621513489745	1.50988076411945	0.312042542399682	0.212054401249673	0.412030683549692	0.0510152951476166	2.20164415751382	1.69496442841889	2.85978685749552	0.789204425566024	0.527661754428656	1.05074709670339	0.133442590374304	0	42	0	3
3108160.01	13-17	0.899727492434297	0.813579154880399	0.994997912355696	-0.105663347690932	-0.20631205542114	-0.00501463996072385	0.0513523251060287	1.02283712792386	0.960587840906263	1.08912037578209	0.022580264053592	-0.0402098476430342	0.0853703757502182	0.0320363599494208	1.06532882620344	0.963570893665205	1.17783290819733	0.0632835085042862	-0.0371092145245197	0.163676231533092	0.0512217182666064	2.89801590838302	1.32491842194499	6.33887797628474	1.06402633331856	0.281350889199374	1.84670177743774	0.399331543994087	1	48	0	3
3109030.01	13-17	0.23370790897041	0.23370790897041	0.23370790897041	-1.45368319560342	-1.45368319560342	-1.45368319560342	0	8.22122526540548	8.22122526540548	8.22122526540548	2.10671925701165	2.10671925701165	2.10671925701165	0	0.18356188259952	0.18356188259952	0.18356188259952	-1.69520343346364	-1.69520343346364	-1.69520343346364	0	1	1	1	0	0	0	0	1	60	0	3
3109030.02	13-17	11.6421125986607	9.49516080153534	14.2745118900965	2.45462892056542	2.25078227951161	2.65847556161922	0.104005299414539	0.44796700114766	0.360323857697761	0.55692796863191	-0.803035707432592	-1.02075204721778	-0.585319367647399	0.111081806350786	0.19494850126319	0.157757193529897	0.240907671430917	-1.63501985138411	-1.84669817777706	-1.42334152499115	0.108001130664976	3622351339644.86	0	Inf	28.9181444722439	-2228.86228488809	2286.69857383257	1151.94995784076	0	63	0	3
3109030.03	13-17	1.30209367368519	1.13918072649592	1.48830461718408	0.263973487193158	0.130309343077333	0.397637631308984	0.0681972450362106	0.954408098071779	0.899704839723061	1.0124373877386	-0.0466639232472331	-0.105688525310376	0.0123606788159099	0.0301151462622383	0.796621084922493	0.697508112050676	0.909817594919933	-0.227376139940025	-0.360241135174066	-0.0945111447059845	0.0677895085226375	1.84603903275181	1.24563458602881	2.73584255661029	0.613042280359727	0.219645107713511	1.00643945300594	0.200716531400211	1	18	0	3
3109060.01	13-17	1.17436580716167	1.04933039120651	1.31430011042066	0.160728263299004	0.0481522380773776	0.27330428852063	0.0574378029951629	0.904652219985708	0.861753151973313	0.949686853191125	-0.100204696448111	-0.14878641594948	-0.0516229769467418	0.0247870470501375	0.918490535653513	0.823580896093572	1.02433758248471	-0.0850236785134	-0.194093499709992	0.0240461426831921	0.0556488905188671	1.68602046257431	1.15551265633337	2.46008988706324	0.522370996264207	0.14454410379509	0.900197888733325	0.192772364925768	0	25	0	3
3109060.02	13-17	1.0393448443533	0.963090200737599	1.12163710590812	0.0385905572941823	-0.0376082051762506	0.114789319764615	0.0388776340134202	0.975721054759951	0.88822192758237	1.07183975889132	-0.0245785379681792	-0.118533648765765	0.0693765728294067	0.0479371618757752	1.03714507624879	0.975916340165836	1.10221528722874	0.0364718194129221	-0.0243784132861612	0.0973220521120055	0.0310466075800689	12.8632729321452	1.7329664019173	95.480091445394	2.55437619126105	0.549834623307972	4.55891775921414	1.02274408293451	1	28	0	3
3109160.02	13-17	NA	NA	NA	NA	NA	NA	NA	NA	NA	NA	NA	NA	NA	NA	NA	NA	NA	NA	NA	NA	NA	NA	NA	NA	NA	NA	NA	NA	0	60	0	3
3109170.01	13-17	0.729800059082203	0.361174302816126	1.47465675737052	-0.314984674023089	-1.01839460389007	0.388425255843895	0.358889211952562	1.33526307418834	0.90363621087874	1.97305891001988	0.289128331755686	-0.101328421177574	0.679585084688947	0.199216289693654	1.02220041084045	0.584443252945115	1.78784454206114	0.0219575692698321	-0.537095589275745	0.581010727815409	0.285236444626185	2.60749479402392	0.670668930943054	10.1376831207932	0.958389911351553	-0.399479660278681	2.31625948298179	0.692803328194261	0	27	0	3
3112050.04	13-17	1.0063503732698	0.918807257852909	1.10223451667857	0.0063302946092915	-0.0846789089244395	0.0973394981430225	0.0464341203469043	1.05216400235691	0.96525728352556	1.14689534774839	0.0508489979415635	-0.0353605981262342	0.137058594009361	0.0439852960298291	0.971395841454997	0.922008093344966	1.02342906489326	-0.0290212300607179	-0.0812012774326534	0.0231588173112176	0.0266229623521274	5.16175897059577	2.56061930052792	10.4051998924763	1.64127740717949	0.940249143503651	2.34230567085533	0.357674053811938	0	25	0	3
3112080.02	13-17	1.01578607736078	0.995246789225941	1.03674924263006	0.0156627732079676	-0.00476454320493935	0.0360900896208746	0.010422291722723	0.968610884763419	0.951716748503677	0.985804912603728	-0.0318923114513114	-0.049487821546894	-0.0142968013557289	0.00897746603221983	1.00476565526323	0.989939706482346	1.01981364661481	0.00475433547807128	-0.0101112402512219	0.0196199112073644	0.00758461678201789	4.64308510802969	3.68846322617512	5.84477545212309	1.53537903926601	1.30520990143353	1.7655481770985	0.117435391490877	0	18	0	3
3112100.03	13-17	1.03143762661275	0.991239182936392	1.07326626701843	0.0309535830753204	-0.00879941864102798	0.0707065847916688	0.0202825164288298	0.975083245235252	0.924663068073811	1.02825274196267	-0.0252324319004675	-0.0783258585561381	0.0278609947552032	0.0270889807539653	1.02169212552113	0.97295819637579	1.07286705969504	0.0214601993536013	-0.0274141613616549	0.0703345600688574	0.0249363565355134	1.68183533069529	1.00217991936179	2.82241743715662	0.519885655863554	0.00217754678496862	1.03759376494214	0.264141644010911	0	20	0	3
3112120.02	13-17	1.02586253792763	1.00505338796007	1.0471025313982	0.0255337591446028	0.0050406624484221	0.0460268558407835	0.0104558537084496	0.930881728816185	0.901851862143811	0.960846042923211	-0.0716230464922263	-0.103305005063702	-0.0399410879207505	0.0161645616048963	1.10574509820919	1.06811623162945	1.14469959917042	0.100519404755511	0.065896565730041	0.135142243780981	0.0176650383877308	2.60168020905797	2.07574759788248	3.26086847799263	0.956157470561061	0.730321376930612	1.18199356419151	0.115224614029552	1	48	0	3
3113040.03	13-17	1.00268575083387	0.984199755198615	1.02151896463578	0.00268215064979053	-0.01592639928163	0.0212907005812111	0.00949433258886511	0.96474868014441	0.946189969913994	0.983671403666415	-0.0358876466457696	-0.0553119162280905	-0.0164633770634487	0.00991052373183236	0.993052604965552	0.978639750412406	1.00767772391556	-0.00697164054400749	-0.0215916812786535	0.00764840019063849	0.00745934152360298	0.907137842119791	0.740210668652819	1.11170927339297	-0.0974608645378786	-0.300820445931007	0.10589871685525	0.103756795021339	1	21	0	3
3101040.01	17-21	NA	NA	NA	NA	NA	NA	NA	NA	NA	NA	NA	NA	NA	NA	NA	NA	NA	NA	NA	NA	NA	NA	NA	NA	NA	NA	NA	NA	1	50	0	3
3101190.01	17-21	0.95075118513901	0.934487476113705	0.967297945824205	-0.0505028856439005	-0.0677570538738032	-0.0332487174139978	0.00880330881893819	1.09334824086547	1.0760232379441	1.11095219289838	0.0892447685729146	0.0732720581087122	0.105217479037117	0.00814949182239728	0.994703095768581	0.983840312088476	1.00568581768239	-0.00531098256503379	-0.0162916795623624	0.00566971443229482	0.0056024993744492	0.736545821434942	0.597190406457535	0.908420063696803	-0.305783829896006	-0.515519277649858	-0.0960483821421534	0.107009847838133	1	60	1	3
3102030.01	17-21	1.01314691237461	0.834110939356987	1.23061168199702	0.0130612417744552	-0.181388864658139	0.207511348207049	0.0992110610023406	0.900154961013235	0.739562677163507	1.09561904468253	-0.105188351575318	-0.301696244285616	0.0913195411349812	0.100260971252701	0.985613849889528	0.858834662941396	1.13110788724691	-0.0144906340598037	-0.152178851727068	0.123197583607461	0.0702503815138092	2.14950717614792	0.614370676783819	7.52051045876524	0.765238595468243	-0.487156824876461	2.01763401581295	0.638988996850677	0	63	0	3
3102030.02	17-21	1.00615336610606	0.922495949833545	1.09739733416631	0.00613451145568714	-0.0806722935014337	0.092941316412808	0.0442900000417568	0.927356064305418	0.842651037826906	1.02057581537174	-0.0754176832759563	-0.171202359438122	0.0203669928862095	0.0488706307451072	0.978513906403976	0.93240395157555	1.02690412605827	-0.0217202802858549	-0.0699891337605004	0.0265485731887907	0.0246274185930885	2.30792121932599	0.991579591064504	5.37173253928808	0.836347214322378	-0.00845606085571826	1.68115048950047	0.431029999449886	1	18	0	3
3102030.03	17-21	0.995875443675364	0.96571020832767	1.02698293003763	-0.00413308576860087	-0.0348914811552575	0.0266253096180558	0.0156933472396814	0.894870832052738	0.865359259550964	0.925388845407735	-0.111075892851449	-0.144610529314805	-0.0775412563880938	0.0171098227966801	0.999995120016492	0.981042797019069	1.01931357438768	-4.87999541464384e-06	-0.019139194456971	0.0191294344661417	0.00976258472731405	1.3271903185709	1.01737329335746	1.7313548067449	0.283064165240383	0.0172241031676176	0.548904227313148	0.13563517705921	1	39	0	3
3102050.01	17-21	0.916477892464735	0.892709011212134	0.94087963359542	-0.0872173336902714	-0.113494606513575	-0.0609400608669679	0.0134070182057299	0.955826407145587	0.935545298057095	0.976547177880301	-0.0451789649025264	-0.0666257132140785	-0.0237322165909744	0.01094241959583	1.07768978294952	1.0515334114233	1.10449678123091	0.0748196601539999	0.0502494906660734	0.0993898296419264	0.0125360311116596	1.84288969875093	1.32958938599644	2.55435435746731	0.611334828145146	0.284870162232518	0.937799494057774	0.166566665759034	1	32	0	3
3102080.01	17-21	1	1	1	0	0	0	0	1	1	1	0	0	0	0	1	1	1	0	0	0	0	1	1	1	0	0	0	0	1	52	0	3
3104010.01	17-21	1.02877209986638	1.0086825455298	1.04926177036957	0.0283659550300471	0.00864506900289489	0.0480868410571993	0.0100618614335304	0.957981461720793	0.930496088382424	0.986278709237873	-0.0429268522206466	-0.0720374066889747	-0.0138162977523185	0.0148525966282791	0.921077370917732	0.901329793698802	0.941257605315802	-0.0822112387441544	-0.103884057604421	-0.0605384198838883	0.0110577638319982	1.93996936042124	1.44975597425878	2.59594110056857	0.662672179353219	0.371395248654891	0.953949110051547	0.148613409733997	0	21	0	3
3104140.01	17-21	0.952508920994469	0.93291326766756	0.972516177031529	-0.0486558061516824	-0.0694430431551993	-0.0278685691481656	0.0106059280514764	0.969817231987614	0.950268782371775	0.989767822439258	-0.0306476458694315	-0.0510104055919642	-0.0102848861468988	0.0103893540305595	0.990945299332472	0.978471321211711	1.00357830115355	-0.00909594362011268	-0.0217638015058118	0.00357191426558641	0.00646331156369277	1.58727152629861	1.27248232474883	1.97993390493311	0.462016520985349	0.240969579168335	0.683063462802363	0.112781124327081	0	39	0	3
3104140.02	17-21	NA	NA	NA	NA	NA	NA	NA	NA	NA	NA	NA	NA	NA	NA	NA	NA	NA	NA	NA	NA	NA	NA	NA	NA	NA	NA	NA	NA	1	36	0	3
3104160.01	17-21	0.972464384272291	0.852216162013296	1.10967970431818	-0.0279218270164253	-0.159915073048874	0.104071419016024	0.0673447303489223	0.998833985996423	0.865211741587448	1.15309268659603	-0.00116669432680083	-0.144781014043575	0.142447625389973	0.0732739585265776	1.04031036435042	0.931004984006728	1.1624488297767	0.0395190958927391	-0.0714906483287143	0.150528840114192	0.0566386653515494	26.6960691893049	1.49656497193308	476.210604635227	3.28451633319373	0.403172463294055	6.1658602030934	1.47010041645017	0	51	1	3
3104180.01	17-21	1.02057273986674	0.994233188373188	1.04761008739144	0.0203639793818859	-0.0057835038900085	0.0465114626537803	0.0133407978300328	0.941647801478476	0.913877725986292	0.970261728473889	-0.0601239580985523	-0.0900584954856296	-0.0301894207114749	0.015273003801701	1.005121448983	0.989735607648353	1.02074646945979	0.00510837896910711	-0.0103174345026316	0.0205341924408458	0.00787045761729072	0.376502129804468	0.110015233621635	1.28849295757368	-0.976831574907013	-2.20713643530881	0.253473285494787	0.627718095896806	1	33	0	3
3105160.01	17-21	0.915160079252676	0.794689092256572	1.0538938797808	-0.088656279005658	-0.229804319741661	0.0524917617303448	0.0720156298020579	0.839890464441336	0.741068150283808	0.951890851049702	-0.174483795122128	-0.299662687221696	-0.0493049030225605	0.0638679552721188	1.1993966359806	0.989943409630781	1.45316618748755	0.181818626996467	-0.0101074994764206	0.373744753469354	0.0979232924618901	0.342991513964724	0.071080687386295	1.65506529238343	-1.07004957274988	-2.64393960514179	0.503840459642031	0.803019874245931	0	58	0	3
3105180.01	17-21	1	1	1	0	0	0	0	1	1	1	0	0	0	0	1	1	1	0	0	0	0	1	1	1	0	0	0	0	1	47	1	3
3106060.01	17-21	1.08077796374451	0.927070833151261	1.25996953538624	0.0776811186185696	-0.0757253051690575	0.231087542406197	0.0782700217951337	0.81409187447369	0.700640900061627	0.945913348800779	-0.205682051444904	-0.355759791302066	-0.0556043115877411	0.0765716824599618	1.00614050929226	0.870305093536105	1.16317683529322	0.00612173318909931	-0.138911446582739	0.151154912960938	0.0739978800201646	1.39863593119898	0.313137385486646	6.24704222078346	0.335497426790584	-1.16111325347689	1.83210810705806	0.763590908849627	0	38	0	3
3106080.01	17-21	1.10410099913758	1.06648826507006	1.1430402529713	0.0990314283965042	0.0643712556526644	0.133691601140344	0.0176840865532401	0.936494827540569	0.914796128478725	0.95870821345593	-0.0656112802946998	-0.0890540489383067	-0.0421685116510928	0.0119608160295396	0.95886184248555	0.93666060573241	0.981589304971204	-0.0420082786213037	-0.065434276091707	-0.0185822811509003	0.0119522591512827	2.85183835222083e-07	0	Inf	-15.070131828757	-3260.40532939235	3230.26506573484	1655.81369002818	0	57	0	3
3107060.04	17-21	1.03037482635221	1.00458786199794	1.05682372139047	0.029922645122512	0.00457736983789525	0.0552679204071287	0.0129315005196713	0.948827969188008	0.93138699171911	0.96659554311764	-0.0525277726866407	-0.0710804149055477	-0.0339751304677338	0.00946580772159478	1.01203173854075	0.992002896648571	1.03246496887665	0.0119599325679061	-0.008029251692887	0.0319491168286992	0.0101987508028031	3.49847293455814	2.60860495281135	4.69189973002438	1.25232656887494	0.958815577599546	1.54583756015034	0.149753257504003	1	23	0	3
3107060.06	17-21	0.973533250155709	0.931233884045508	1.01775397716566	-0.026823299482787	-0.0712448151610576	0.0175982161954836	0.0226644550760432	1.02598608278289	0.989391876938155	1.06393378255922	0.0256541821174826	-0.0106647903110179	0.0619731545459832	0.0185304284746965	1.01282968416463	0.975828679470832	1.05123367524031	0.012748080987582	-0.0244682413058883	0.0499644032810523	0.0189882684513736	2.01401412932499	0.840230942846032	4.82754526913916	0.700129809825381	-0.174078492972082	1.57433811262284	0.446032840242528	1	30	0	3
3107140.01	17-21	1.08673795768114	0.874396310003909	1.35064543977741	0.083180509786619	-0.134221562160839	0.300582581734077	0.110921462670895	1.00705839641176	0.864965265381853	1.17249403458497	0.00703360253345405	-0.145065928484432	0.15913313355134	0.0776032275172541	0.882972661528762	0.759553011872644	1.02644675068171	-0.124461039753555	-0.275025160998108	0.0261030814909979	0.0768198407890062	3.0065805989546e-08	0	Inf	-17.3198773245805	-14763.5477646327	14728.9080099836	7523.72390698223	1	47	0	3
3107140.02	17-21	1.10027743852343	0.942875157194317	1.28395624010929	0.0955623648424834	-0.0588213940902682	0.249946123775235	0.0787686713381017	1.09413286607524	1.02773837582278	1.1648166077944	0.0899621464199093	0.0273606364159323	0.152563656423886	0.0319401328278324	0.864701706649826	0.743831010067287	1.00521359201667	-0.145370679327604	-0.295941406954896	0.0052000482996884	0.0768232114543813	1.67966690013462	0.901721396643059	3.12877226370688	0.518595500026938	-0.103449679531837	1.14064067958571	0.317375821426	1	51	0	3
3107140.03	17-21	0.967187138877385	0.903667895730547	1.03517117962189	-0.0333632770431393	-0.101293358067061	0.0345668039807824	0.0346588414683869	1.08186259177905	1.01183956625923	1.15673146862397	0.078684177700864	0.0117700269334487	0.145598328468279	0.0341405001802205	0.981621316552661	0.939475430206796	1.02565791305312	-0.0185496696917839	-0.0624336124590948	0.025334273075527	0.0223901781427934	6.61224764435793e-08	0	Inf	-16.5317571109203	-9733.41850634825	9700.35499212641	4957.68637887374	1	64	0	3
3108090.01	17-21	1.47451680947482	1.07386166806258	2.02465539658046	0.388330349326775	0.0712611871045447	0.705399511549006	0.161772953341608	0.956158288505813	0.904895590409278	1.01032503900794	-0.0448318058857058	-0.0999357116513129	0.0102720998799014	0.0281147542507208	0.698176919558053	0.517220458333244	0.942443407158323	-0.3592827419214	-0.659286076924669	-0.0592794069181317	0.153065738640943	1.80334974105291	1.17990398592221	2.75621603737	0.589645902699484	0.165433067304497	1.01385873809447	0.216439097218685	0	64	0	3
3108120.01	17-21	0.836387920166161	0.781095436541442	0.895594469348512	-0.178662754183603	-0.247057938731637	-0.110267569635569	0.0348961435452523	0.981369795214819	0.965311960364348	0.997694749991981	-0.0188059330418425	-0.0353039548962903	-0.00230791118739479	0.00841751276277628	1.19920095430102	1.1167616675107	1.28772590484953	0.181655463587307	0.110433128932876	0.252877798241739	0.0363385935742823	1.47574650125844	1.19231867409422	1.82654837443603	0.389163964313177	0.175899876951886	0.602428051674469	0.108810207250486	0	42	0	3
3108160.01	17-21	0.74171779725691	0.585279899833246	0.939969561442971	-0.298786435304491	-0.535665084922957	-0.0619077856860252	0.120858674693481	0.96257218048344	0.895771972563778	1.03435386573749	-0.0381462229219427	-0.110069393303029	0.0337769474591431	0.0366961693931147	1.4080254362405	1.10052064648823	1.80145246291067	0.342188323084393	0.0957833828154138	0.588593263353372	0.125719116377949	1.07964328327324	0.416936205368697	2.79570256578285	0.0766306933117789	-0.874822053614038	1.0280834402376	0.485443995109479	1	48	0	3
3109030.01	17-21	NA	NA	NA	NA	NA	NA	NA	NA	NA	NA	NA	NA	NA	NA	NA	NA	NA	NA	NA	NA	NA	NA	NA	NA	NA	NA	NA	NA	1	60	0	3
3109030.02	17-21	7449.55635839545	NA	NA	8.91590976039182	NA	NA	NA	0.911737159468657	NA	NA	-0.0924035327830788	NA	NA	NA	2.11133955784857e-05	0	Inf	-10.765602857382	-18748271.3688004	18748249.8375947	9565614.85368172	1	1	1	0	0	0	0	0	63	0	3
3109030.03	17-21	1.18325528006293	0.952997524580746	1.46914658399847	0.168269352133524	-0.0481429728331485	0.384681677100197	0.110416480442348	0.995030432506449	0.927249009345406	1.06776664265506	-0.00498195685765186	-0.075533130992187	0.0655692172768833	0.0359961584452744	0.840114995378199	0.669852487764553	1.05365467524753	-0.174216497254865	-0.400697758353143	0.0522647638434125	0.115553787153608	2.1655822739153	1.31435572556539	3.56809537469683	0.772689273984909	0.273346603032844	1.27203194493697	0.254771350336443	1	18	0	3
3109060.01	17-21	1.62322989315299	1.40475187257344	1.87568732775455	0.484417925545818	0.339860684038962	0.628975167052674	0.0737550499127051	0.920041168783662	0.87789429177629	0.9642114776075	-0.0833368612623497	-0.130229089205422	-0.0364446333192776	0.0239250457217337	0.661700178136699	0.571423632068371	0.766239093334787	-0.412942728753492	-0.559624431853133	-0.26626102565385	0.0748389788060636	1.1025392098296	0.810988298296663	1.49890289633626	0.0976158921777577	-0.209501653704897	0.404733438060412	0.156695504767005	0	25	0	3
3109060.02	17-21	0.998981043717499	0.934336267825885	1.06809845670347	-0.00101947577137454	-0.0679188757562999	0.0658799242135509	0.0341329741324939	0.94442912552493	0.897148959274966	0.994200978464728	-0.057174634003922	-0.108533366858726	-0.00581590114911815	0.0262039166331193	1.03500319617877	0.975786474097973	1.09781355300146	0.0344045148079927	-0.0245114930430848	0.0933205226590703	0.0300597400338983	1.85011853144934	1.02730076285682	3.33197317102481	0.615249708091468	0.0269347438240771	1.20356467235886	0.30016621167937	1	28	0	3
3109160.02	17-21	NA	NA	NA	NA	NA	NA	NA	NA	NA	NA	NA	NA	NA	NA	NA	NA	NA	NA	NA	NA	NA	NA	NA	NA	NA	NA	NA	NA	0	60	0	3
3109170.01	17-21	1.03091131934515	0.822429121773856	1.29224284526999	0.0304431871211746	-0.195492974190943	0.256379348433293	0.115275669907342	1.00221563617206	0.884570761481474	1.13550687534091	0.00221318526977144	-0.122652766907332	0.127079137446875	0.0637082891124686	0.983708059248311	0.795273677871347	1.21679061278654	-0.0164261137061843	-0.229068974673085	0.196216747260717	0.108493249184271	0.290178154259515	0.0530240123451161	1.58802318959581	-1.23726021958919	-2.93701040491672	0.462489965738352	0.867235417964284	0	27	0	3
3112050.04	17-21	1.02746711660091	0.987163283482689	1.06941647178343	0.0270966635680237	-0.0129198191050407	0.0671131462410881	0.0204169479585897	0.964935723669049	0.928257533532769	1.00306317716498	-0.0356937874583761	-0.0744460701132604	0.00305849519650827	0.0197719360970698	1.00077726995281	0.975433670989522	1.02677934322093	0.00077696803495914	-0.024873116115893	0.0264270521858113	0.0130870181050146	2.5649154330728	1.7853778174336	3.6848173616673	0.941925508516962	0.579630055262061	1.30422096177186	0.184848015633268	0	25	0	3
3112080.02	17-21	1.04759839393474	1.03021812181203	1.06527187955531	0.0465003005600779	0.0297705485712554	0.0632300525489003	0.00853574459570922	0.933532233214858	0.916947754772242	0.950416668687503	-0.068779787175107	-0.086704782424828	-0.0508547919253859	0.0091455737917182	1.02423299262066	1.01325984357177	1.0353249759457	0.0239440325919866	0.0131727013290945	0.0347153638548786	0.00549567815932076	3.11526734992144	2.62738890759936	3.69373967950329	1.13631497517657	0.96599054222787	1.30663940812527	0.0869018177334866	0	18	0	3
3112100.03	17-21	1.06339964822487	0.982483555214942	1.15097988749277	0.061470991285784	-0.0176716730735133	0.140613655645081	0.0403796523729847	0.910307052738604	0.835274582226879	0.992079668049282	-0.0939733157928942	-0.179994767197356	-0.00795186438843237	0.0438893020907466	1.04008435195706	0.969659779980326	1.11562372856992	0.0393018175152551	-0.0308100112974956	0.109413646328006	0.0357719985498631	0.848407203040957	0.446472917021208	1.61218016755446	-0.164394566180365	-0.80637653667275	0.47758740431202	0.327547840448221	0	20	0	3
3112120.02	17-21	1.02928491387986	1.00958779084771	1.04936632905506	0.0288643027635339	0.00954211967276864	0.0481864858542992	0.00985843783007045	0.942626309950543	0.914871267270385	0.971223375352079	-0.0590853527766495	-0.08897191511237	-0.029198790440929	0.0152485262849021	1.07942893357399	1.04421659476381	1.11582867814911	0.0764321360812327	0.043266934191164	0.109597337971301	0.016921332305936	2.44053001917794	1.98250566063485	3.00437314897822	0.892215236690617	0.684361529824103	1.10006894355713	0.106049758314968	1	48	0	3
3113040.03	17-21	0.988056957042482	0.973417989015743	1.00291607652246	-0.0120149340674757	-0.0269417011538529	0.00291183301890148	0.00761583743584964	0.985819531662169	0.969503325865835	1.0024103301953	-0.0142819719002682	-0.0309713738093527	0.00240743000881621	0.00851515744203889	0.997333845451922	0.984834207818414	1.00999213003304	-0.00266971506812141	-0.0152819689125532	0.00994253877631043	0.00643494163357883	0.901502724111087	0.763102947716907	1.0650033052699	-0.10369221458949	-0.270362331875366	0.0629779026963851	0.0850373367064641	1	21	0	3
3101040.01	5-21	0.798696987487432	0.713903936577985	0.893561227410061	-0.224773644835743	-0.337006868302085	-0.112540421369401	0.0572629009265596	1.31418461854899	1.14611974213279	1.5068942171931	0.273216411371886	0.136382099861025	0.410050722882748	0.0698147071018616	0.861915853770968	0.811786339465542	0.91514097104768	-0.148597630518408	-0.208518102181917	-0.0886771588548981	0.0305722309879949	2.45653930560141	1.51047705602163	3.99515195276046	0.898753573150465	0.412425532071248	1.38508161422968	0.248131111038422	1	50	0	3
3101190.01	5-21	0.930131607325055	0.922436671462082	0.937890734085644	-0.072429189594144	-0.080736554245484	-0.064121824942804	0.00423852923669385	1.10189646405946	1.09315318309159	1.11070967572255	0.0970327535577717	0.0890663485890487	0.104999158526495	0.0040645670183539	0.995671909306344	0.990338509232036	1.00103403204072	-0.00433748399134357	-0.00970846578052683	0.00103349779783968	0.00274034718573855	0.67085038521963	0.604823271530108	0.74408552139668	-0.399209139719645	-0.502818976798035	-0.295599302641256	0.0528631331471653	1	60	1	3
3102030.01	5-21	1.00621242469051	0.981156318195891	1.03190839708726	0.00619320713093556	-0.0190234863455276	0.0314099006073987	0.0128658963508357	0.907010242970811	0.882784866854685	0.931900411688172	-0.0976015356884191	-0.124673746959121	-0.0705293244177175	0.0138126064990192	1.01899052319933	1.00419994721224	1.03399894538193	0.0188124540985479	0.00419115205148332	0.0334337561456125	0.00745998506217235	1.58871378870952	1.26214507167708	1.99977923225732	0.462924750946762	0.232812711297668	0.693036790595857	0.117406259229348	0	63	0	3
3102030.02	5-21	0.962966199131344	0.922538820698802	1.00516518098074	-0.0377369673520982	-0.0806258218945573	0.00515188719036096	0.0218824707396467	0.956489936866094	0.913494032548513	1.00150955203697	-0.0444850109453653	-0.0904784356993554	0.00150841380862483	0.0234664642395373	1.0370284995926	1.00516817573451	1.06989868454743	0.0363594116012842	0.00515486655073728	0.0675639566518312	0.0159209788020007	1.06837735242292	0.736863083772348	1.54903969585053	0.0661410043716723	-0.305353179122568	0.437635187865912	0.189541331587998	1	18	0	3
3102030.03	5-21	0.983821178037249	0.970942835982944	0.996870335187894	-0.0163111280816567	-0.0294876837080955	-0.00313457245521785	0.00672285599652535	0.904775688449406	0.891885969037899	0.917851692736196	-0.100068224071052	-0.114416991975484	-0.0857194561666209	0.00732093447512944	1.00709407140978	0.999099345608219	1.01515277046979	0.00706902686065525	-0.000901060224643174	0.0150391139459537	0.00406644568378065	0.951200493703491	0.837463312667116	1.08038449629543	-0.0500304145734343	-0.177377822013024	0.0773169928661549	0.0649743609801452	1	39	0	3
3102050.01	5-21	0.953305671943812	0.941946831808224	0.964801487166389	-0.0478196797008584	-0.0598064478158457	-0.0358329115858711	0.00611581039730187	0.965895614186052	0.956293755800205	0.9755938819481	-0.0346995104573126	-0.0446901371886824	-0.0247088837259428	0.00509735220145606	1.04413827901053	1.03211550053781	1.05630110692744	0.0431919318490735	0.0316105799226806	0.0547732837754664	0.00590896160222591	1.9474531067792	1.60002623564009	2.37031963515693	0.666522419797233	0.470020026386359	0.863024813208106	0.10025816543613	1	32	0	3
3102080.01	5-21	1.01013258797313	0.969231870339034	1.05275927929234	0.0100815974582502	-0.0312514074406674	0.0514146023571678	0.0210886553145604	0.929225017972316	0.882828422436128	0.97805996282151	-0.0734043542422241	-0.12462440933608	-0.0221842991483683	0.0261331613733074	1.0019124310546	0.971883962356436	1.03286869459998	0.00191060468649894	-0.0285188619398242	0.0323400713128221	0.0155255233597897	2.96892827015251	1.44072899822555	6.11810762757401	1.08820103589143	0.365149234254977	1.81125283752788	0.368910759248534	1	52	0	3
3104010.01	5-21	1.04236713218854	1.03113574722267	1.05372085217053	0.0414942154301412	0.0306608619570648	0.0523275689032176	0.00552732272558502	0.956885975047608	0.942843918570779	0.97113716407142	-0.0440710429585177	-0.0588545258795605	-0.0292875600374749	0.00754273192653184	0.932637480694872	0.922932334336799	0.942444682059934	-0.0697387059506922	-0.0801993577443192	-0.0592780541570652	0.0053371653133115	1.93707946752598	1.67700333162213	2.23748921230899	0.661181409667969	0.517008469495107	0.805354349840831	0.0735589742005871	0	21	0	3
3104140.01	5-21	0.976015224556933	0.961402855914529	0.990849686691184	-0.0242770937594225	-0.0393617529478155	-0.00919243457102956	0.00769639611104023	0.964144114867948	0.948472608312379	0.9800745599691	-0.0365144987941339	-0.0529023689778121	-0.0201266286104557	0.00836131189804692	0.994580060653373	0.984255939903431	1.00501247383513	-0.00543468050614202	-0.0158693142225442	0.00499995321026014	0.0053238905401881	1.66059174276324	1.39912126744304	1.97092632375823	0.507174010391689	0.335844373444258	0.67850364733912	0.0874146863405946	0	39	0	3
3104140.02	5-21	1.00819817335276	0.982375041360714	1.03470010327615	0.00816475087419268	-0.0177821276930238	0.0341116294414092	0.0132384466101837	0.954694915766145	0.925106463163434	0.985229720558883	-0.0463634494703387	-0.0778464527808488	-0.0148804461598286	0.0160630519534257	1.00780127257995	0.988196656318853	1.027794820514	0.00777099999421439	-0.0118735561839296	0.0274155561723584	0.0100229169174014	3.82902272936376	2.69496348297134	5.44030193901527	1.34260960858717	0.991384654351288	1.69383456282304	0.179199698058891	1	36	0	3
3104160.01	5-21	0.967667142825982	0.937196129128656	0.999128859159485	-0.0328671115561733	-0.0648627026081403	-0.00087152050420624	0.0163245811169716	0.983424363627554	0.950095912834844	1.01792194441781	-0.0167145494204498	-0.0511923386049743	0.0177632397640746	0.0175910320069557	0.985888879713249	0.965095927410617	1.00712981532322	-0.0142116287899903	-0.0355277759405372	0.00710451836055664	0.0108757851259952	2.53710510405237	1.47880249569872	4.35278025816911	0.931023708238462	0.391232635730201	1.47081478074672	0.275408669121507	0	51	1	3
3104180.01	5-21	0.99478025372071	0.982398689088825	1.0073178681768	-0.00523341674656369	-0.0177580559867037	0.00729122249357634	0.00639023948344602	0.997723540456498	0.984493822673144	1.01113104039409	-0.00227905461666312	-0.0156276555055333	0.0110695462722071	0.00681063580461797	0.98695873167689	0.978185878764083	0.995810263857002	-0.0131270523003141	-0.0220555669204749	-0.00419853768015334	0.00455544830955454	0.626231210097994	0.352420639747608	1.11277684752418	-0.468035630868725	-1.04292981754439	0.106858555806937	0.293318750349677	1	33	0	3
3105160.01	5-21	0.938628175908033	0.882518091499058	0.998305713044276	-0.0633358569928683	-0.124975990102594	-0.00169572388314267	0.0314496253992089	0.965532270099543	0.914656878211834	1.01923747233623	-0.0350757544721698	-0.0892062805251809	0.0190547715808412	0.0276181228226568	1.05701595996305	0.995758363244688	1.12204203435052	0.0554498060768992	-0.00425065801547017	0.115150270169269	0.030459980164574	1.44693201089562	0.582053744914048	3.59693973700592	0.369445460295024	-0.541192490301115	1.28008341089116	0.464619736780438	0	58	0	3
3105180.01	5-21	0.987851082290883	0.942891811381136	1.03495411563057	-0.0122233190208699	-0.058803731052261	0.0343570930105211	0.0237659530475108	0.973673470732329	0.932278683088476	1.01690625861706	-0.0266792772016815	-0.0701234928036252	0.0167649384002621	0.0221658234256477	1.01783415223881	0.972797677551295	1.06495562784593	0.0176769895701549	-0.0275791551586772	0.0629331342989869	0.0230902940491799	1.38716512652643	0.439979099267393	4.37345112859932	0.327262187257574	-0.821028054863085	1.47555242937823	0.585873133985229	1	47	1	3
3106060.01	5-21	1.04470844935507	0.932305740333459	1.17066290266914	0.0437378506577262	-0.0700944705242959	0.157570171839748	0.058078782100037	0.865899145083749	0.787470314111615	0.9521391676874	-0.143986837844091	-0.238929605359078	-0.0490440703291031	0.0484410776238156	1.00800977785246	0.912424974176088	1.11360795791861	0.00797786985258883	-0.0916494169867463	0.107605156691924	0.0508311824223213	2.00096040180109	0.601658966720244	6.65467108618307	0.693627266200936	-0.508064494660042	1.89531902706191	0.613119307466754	0	38	0	3
3106080.01	5-21	1.05258469102426	1.03495780486582	1.07051178953355	0.051248749868502	0.0343606576407038	0.0681368420963002	0.0086165319164073	0.972682885936087	0.962038367181187	0.983445181469325	-0.0276971636523066	-0.0387009463869987	-0.0166933809176145	0.00561427802831509	0.971632791402662	0.960060000753411	0.983345083211536	-0.0287773325238174	-0.0407594956885451	-0.0167951693590898	0.00611346088971095	2.71483695151669e-07	0	Inf	-15.1193637540658	-1707.14366164334	1676.90493413521	863.293566226598	0	57	0	3
3107060.04	5-21	0.987006217741928	0.971811009482912	1.00243901782876	-0.0130789399312865	-0.0285939281149352	0.00243604825236217	0.00791595575532455	0.986526890962457	0.977480620712264	0.995656881548077	-0.0135646949325902	-0.0227768126774386	-0.00435257718774185	0.00470014644019605	1.01294295110836	0.998672696272111	1.02741711676929	0.0128599069071107	-0.00132818537571107	0.0270479991899325	0.00723895561078452	2.88542347699126	2.53135923992034	3.28901110133792	1.05967167497361	0.928756407453235	1.19058694249399	0.066794731205789	1	23	0	3
3107060.06	5-21	1.01476924188423	0.990806221765174	1.03931181663326	0.014661238748993	-0.00923630184973472	0.0385587793477208	0.0121928468008742	1.01020163400936	0.991994518711061	1.02874292358104	0.0101499485612576	-0.00803769720541154	0.0283375943279267	0.00927958161993329	0.978742310085472	0.96075444095556	0.997066959793273	-0.0214868885810704	-0.0400364271637293	-0.00293734999841153	0.00946422420461563	2.17705344964156	1.48029379057067	3.20177099491113	0.777972333922334	0.39224057521843	1.16370409262624	0.196805534053945	1	30	0	3
3107140.01	5-21	0.962656057285673	0.918530179802126	1.00890172691814	-0.0380590885233912	-0.0849805171616682	0.00886234011488592	0.0239399443093788	1.05863928620216	1.01596899687496	1.10310171052251	0.0569843912231502	0.0158428338038555	0.0981259486424449	0.0209909762341625	0.99505547054798	0.958948420487805	1.03252205052258	-0.00495679408302585	-0.0419179902293959	0.0320044020633442	0.0188580996579097	1.2330787126083	0.556025008999784	2.73455885414738	0.209514060431976	-0.586942005527695	1.00597012639165	0.406362602701894	1	47	0	3
3107140.02	5-21	1.09620922955795	0.979001993846089	1.22744864925879	0.0918580731875322	-0.0212215998386962	0.204937746213761	0.0576947708826215	1.06290019594671	1.02404665515748	1.10322788600859	0.0610012059084134	0.0237620872566425	0.0982403245601843	0.0189998994601474	0.885351241102414	0.792518287129391	0.98905833827606	-0.121770830109677	-0.232539698254796	-0.0110019619645581	0.0565157671359524	1.8164225811388	1.27718413805319	2.58333226585494	0.596868951973897	0.244657762468176	0.949080141479618	0.179702888565258	1	51	0	3
3107140.03	5-21	0.925858281649528	0.885429219876091	0.968133350985387	-0.0770340996233445	-0.121682757335615	-0.0323854419110743	0.022780345998423	1.05756426243989	1.02631004422488	1.08977026531464	0.0559683983566506	0.0259698884528578	0.0859669082604433	0.0153056434406026	1.03770091167627	1.00361332730429	1.0729462760186	0.03700760418347	0.00360681492005474	0.0704083934468853	0.017041532154099	0.75419224556709	0.320792110442953	1.7731294653354	-0.282107975877285	-1.13696199667451	0.572746044919945	0.436158025116895	1	64	0	3
3108090.01	5-21	1.10966010624246	1.03852976004278	1.18566226868194	0.104053757839829	0.0378060206810445	0.170301494998613	0.0338004869892191	0.991489016365837	0.975087411180599	1.00816650723021	-0.00854740887906969	-0.0252281595099119	0.00813334175177254	0.00851074344346012	0.89979514471357	0.846099861901266	0.956898043489568	-0.105588158551426	-0.167117886269676	-0.044058430833175	0.0313932950827614	1.24161107783869	1.05691890090981	1.45857744362859	0.216409792635344	0.0553579782206031	0.377461607050085	0.0821708029765328	0	64	0	3
3108120.01	5-21	0.761786666778155	0.735370648131735	0.789151602875796	-0.272088727351032	-0.3073806237049	-0.236796830997164	0.0180064004401334	0.964718342341711	0.955605748426636	0.973917833356346	-0.0359190934674547	-0.0454098480330506	-0.0264283389018589	0.00484231069573611	1.32056386085589	1.27171534850444	1.37128871854024	0.278058812703365	0.240366657252571	0.315750968154158	0.019231044931491	1.661567932568	1.48570596404613	1.85824655843717	0.507761694264982	0.395890055953528	0.619633332576437	0.0570784153147119	0	42	0	3
3108160.01	5-21	0.929011746591006	0.886161982175804	0.973933482437356	-0.073633895909157	-0.12085552096116	-0.0264122708571536	0.0240931085593825	1.01502002065707	0.994797189281743	1.03565395382605	0.014908337084508	-0.00521639246726998	0.0350330666362861	0.0102679078342864	1.06582904508927	1.01788018457868	1.11603661272385	0.0637529424225908	0.0177222143239808	0.109783670521201	0.0234854969079506	1.92261305802191	1.41239469143806	2.61714448042335	0.653685228482287	0.345286626524999	0.962083830439575	0.157349116815358	1	48	0	3
3109030.01	5-21	1.02974007757661	1.00459513141054	1.0555143999938	0.0293064185280842	0.00458460602556382	0.0540282310306045	0.012613401418354	0.973496217827486	0.955228288064321	0.992113506232979	-0.0268613393058471	-0.0458049219746025	-0.00791775663709172	0.00966527079996366	0.982201131852719	0.962969435361959	1.00181690922531	-0.0179591730128446	-0.0377336066680161	0.00181526064232691	0.0100891821539323	1.59044521378273	1.0179436842748	2.48492722841194	0.464013985705415	0.017784596632305	0.910243374778526	0.227672239180368	1	60	0	3
3109030.02	5-21	1.05191010860365	0.904328743444703	1.22357592258727	0.0506076625692286	-0.100562330443152	0.201777655581609	0.0771289647181226	0.900524957337505	0.815987084628499	0.993821120535164	-0.104777399772383	-0.203356751804442	-0.00619804774032379	0.0502965119816694	0.970879218621772	0.860372287186746	1.09557975214865	-0.0295532070767724	-0.150390091327715	0.0912836771741706	0.0616526044376779	7.74843721312212	2.15953449560079	27.8014911861794	2.04749117311145	0.769892687174244	3.32508965904866	0.651847940071726	0	63	0	3
3109030.03	5-21	1.21938111778499	1.12586467092623	1.32066521741669	0.198343449530773	0.11855133681632	0.278135562245225	0.0407110096633624	0.964691302191495	0.929520229729614	1.00119317338003	-0.0359471229222614	-0.0730867079589105	0.00119246211438764	0.0189491160702959	0.849291611648268	0.789327651889257	0.913810937561466	-0.163352675027867	-0.236573769447689	-0.0901315806080443	0.0373583877037441	1.97301497371643	1.58739877348026	2.45230634642269	0.679562816325631	0.462096685014809	0.897028947636453	0.110954146620125	1	18	0	3
3109060.01	5-21	1.12882393687517	1.08177814138411	1.17791572200932	0.121176326926223	0.0786061144681996	0.163746539384246	0.0217198952602249	0.91495528528245	0.895165685440738	0.935182377611043	-0.088880083444493	-0.110746454443031	-0.067013712445955	0.011156516737561	0.945090355050955	0.908908724377563	0.982712295805078	-0.0564747422485693	-0.0955106030724072	-0.0174388814247313	0.01991662149496	1.48246126740576	1.23774197180042	1.77556506883381	0.393703725009325	0.21328872911468	0.574118720903969	0.0920501587364538	0	25	0	3
3109060.02	5-21	1.03476273096784	0.995053334190428	1.07605680279557	0.0341721549948795	-0.00495894105865579	0.0733032510484148	0.0199652117907249	0.968411480209842	0.934720631682664	1.00331667368246	-0.0320981991662769	-0.0675075839841787	0.00331118565162502	0.0180663446355171	0.986651805669946	0.955062547342189	1.01928589739053	-0.0134380822665722	-0.0459784460469339	0.0191022815137896	0.0166025314939642	3.19082743539329	2.09648496724673	4.85640483071508	1.16028026729833	0.740262117198358	1.58029841739831	0.214298912333606	1	28	0	3
3109160.02	5-21	NA	NA	NA	NA	NA	NA	NA	NA	NA	NA	NA	NA	NA	NA	NA	NA	NA	NA	NA	NA	NA	NA	NA	NA	NA	NA	NA	NA	0	60	0	3
3109170.01	5-21	1.29996292403723	1.12292906584317	1.50490681493095	0.262335744089429	0.115940508884358	0.408730979294501	0.0746928190312773	0.986378113875142	0.913437833385223	1.06514285698692	-0.0137155152581837	-0.0905399586979482	0.0631089281815807	0.0391968648637148	0.777242939282698	0.6918098132648	0.873226391244579	-0.252002314313937	-0.368444197461434	-0.13556043116644	0.0594102157315011	2.57433826032432	1.85056498576126	3.58118603213679	0.945592514807248	0.615490990174633	1.27569403943986	0.168422240018905	0	27	0	3
3112050.04	5-21	1.02925146998982	1.01078299797152	1.04805738778964	0.0288318098814065	0.0107252760219426	0.0469383437408703	0.00923819723336036	0.963373615747262	0.945806758107213	0.981266749854149	-0.0373139717634213	-0.0557170034106906	-0.018910940116152	0.00938947439464707	1.00084055666228	0.989223566482625	1.01259397147375	0.0008402035923656	-0.010834919839215	0.0125153270239462	0.00595680508604879	3.07014363190967	2.5606520094852	3.68100854221519	1.12172434614302	0.940261917268329	1.30318677501772	0.0925845731381014	0	25	0	3
3112080.02	5-21	1.02566759726238	1.01582141510896	1.03560921676487	0.0253437149795166	0.0156975611759376	0.0349898687830956	0.00492159747815092	0.959142756513635	0.950465813256216	0.967898912871874	-0.0417153554132573	-0.050803084816513	-0.0326276260100016	0.00463668183443092	1.01348833894797	1.00639154335216	1.02063517918899	0.0133981811189792	0.0063712040592561	0.0204251581787023	0.00358525825737158	3.68241038135971	3.33055609949777	4.07143606402263	1.30356753269998	1.20313928689611	1.40399577850386	0.0512398424644741	0	18	0	3
3112100.03	5-21	1.02645581857572	0.995187259558854	1.05870682865755	0.0261119157085992	-0.00482435896938638	0.0570481903865848	0.0157841036478257	0.972705715916527	0.93838441540238	1.00828231399279	-0.0276736927833819	-0.0635955894082513	0.00824820384148747	0.0183278350562647	1.03676764393769	1.00119432926198	1.07360490975658	0.0361078385070776	0.00119361661814731	0.0710220603960078	0.0178137058457855	1.53578040650708	1.11233617140028	2.12042143162697	0.429038659991458	0.106462462551521	0.751614857431394	0.16458271681744	0	20	0	3
3112120.02	5-21	1.01349601141118	1.00271283054535	1.02439515468024	0.0134057514420654	0.00270915746203793	0.024102345422093	0.00545754619186929	0.949289525979581	0.93425978695339	0.96456105327318	-0.0520414415697883	-0.0680007349385913	-0.0360821482009853	0.00814264623977168	1.08045450093101	1.06115056845597	1.10010960111032	0.0773817868056338	0.0593537613974009	0.0954098122138666	0.00919814116505999	2.60546323485675	2.3138588581015	2.93381709278501	0.95761048467719	0.838916632140917	1.07630433721346	0.0605592008182372	1	48	0	3
3113040.03	5-21	0.984066724111355	0.975821017277792	0.992382107330219	-0.0160615751725586	-0.0244760933226227	-0.00764705702249462	0.00429320039369941	0.979830651289088	0.970869673686136	0.988874337335589	-0.0203755270570439	-0.0295630383537968	-0.011188015760291	0.00468759189925061	0.999905167942661	0.993076370521748	1.00678092295475	-9.48365541829283e-05	-0.00694770901036554	0.00675803590199969	0.00349642774573268	0.87867519982317	0.802742473869034	0.961790526746502	-0.129339960591882	-0.21972132149211	-0.0389585996916546	0.04611378658646	1	21	0	3
4202110.02	5-9	0.935244731600254	0.906604821959715	0.964789384304529	-0.0669470389156941	-0.0980486217605288	-0.0358454560708593	0.0158684460990916	1.00192000657103	0.974243884103975	1.03038234670628	0.00191816571434306	-0.0260936123257733	0.0299299437544594	0.0142919861084539	0.995342589884311	0.973272423971328	1.01791322433152	-0.00466828964360707	-0.0270912524576608	0.0177546731704466	0.0114404973718513	2.77481454640402	2.04734815105158	3.76076524306849	1.02058391484049	0.7165453708943	1.32462245878667	0.155124556545123	1	44	0	4
4202110.03	5-9	0.931825585923451	0.892961966332001	0.97238063357645	-0.0706096213764519	-0.113211289906272	-0.0280079528466314	0.0217359445713579	1.04073547691075	1.00531085328217	1.07740837509554	0.0399276525499956	0.00529680043399698	0.0745585046659943	0.0176691267743501	0.967707197338964	0.94161037827583	0.994527292165542	-0.0328257195503409	-0.0601637011386233	-0.00548773796205844	0.0139482060915001	2.6963375980444	1.96869135883328	3.69292850807069	0.99189440703702	0.67736903715875	1.30641977691529	0.160475076256098	1	18	0	4
4204040.07	5-9	1.00573544967409	0.984415014854682	1.02751764191697	0.0057190646032558	-0.0157077077832232	0.0271458369897347	0.0109322276100431	1.05471962011872	1.02070990915587	1.08986252321521	0.0532749686861622	0.0204983745763956	0.0860515627959288	0.0167230593869603	0.972134077825144	0.951145435690456	0.993585870054579	-0.0282615438852401	-0.0500882989068765	-0.00643478886360362	0.0111363041330367	4.53336942358856	3.71739339960753	5.5284539787738	1.51146546512792	1.31302272365052	1.70990820660532	0.10124815713079	1	26	0	4
4204080.01	5-9	1.08566645142004	1.05573747975634	1.11644387581183	0.0821940393638009	0.0542395556627028	0.110148523064899	0.0142627537656812	0.870672166465976	0.846223462821213	0.89582723094351	-0.13848976050591	-0.166971813804255	-0.110007707207565	0.0145319268736608	1.03078912265814	1.01643021134668	1.04535087950858	0.0303246474103083	0.0162966958972557	0.0443525989233609	0.007157249635046	3.257320501301	2.80803851423717	3.77848693826698	1.18090492529095	1.03248620196593	1.32932364861597	0.0757252299000014	0	23	0	4
4204100.03	5-9	1.00755469789966	0.99554092743303	1.01971344551072	0.00752630408427833	-0.00446904388397384	0.0195216520525305	0.00612018795389607	0.923327563184469	0.912520126181361	0.934262998125622	-0.0797712177470872	-0.0915451376795591	-0.0679972978146152	0.00600721239030062	1.01746512654954	1.01030477671817	1.02467622404724	0.0173143640858688	0.0102520444599447	0.0243766837117928	0.00360329051024954	7.91054160978527	6.25209307734274	10.008915060289	2.06819625096334	1.83291630005921	2.30347620186747	0.120042997095858	0	25	0	4
4205030.01	5-9	1.05533725051708	1.03412180564698	1.07698793918397	0.0538603845814327	0.0335525695805944	0.0741681995822709	0.010361320494164	1.02411306979088	1.00480830311325	1.04378872713027	0.0238269402391654	0.00479678014634988	0.042857100331981	0.00970944376678503	0.940572842185413	0.926698356510973	0.954655056028765	-0.0612661827506451	-0.0761271638765796	-0.0464052016247105	0.00758227255355511	3.24085611836544	2.7737125597586	3.78667513437688	1.17583752896397	1.02018669711448	1.33148836081347	0.0794151489911302	0	30	0	4
4205090.02	5-9	0.920885017888641	0.900667604259967	0.941556254672382	-0.0824200953754941	-0.104619008131421	-0.060221182619567	0.0113261840171704	1.04419142560241	1.02498382104305	1.06375896957284	0.0432428305091624	0.0246768281175577	0.061808832900767	0.00947262426149199	1.04910609553523	1.03203545115337	1.0664591012442	0.0479384639902868	0.0315330183621594	0.0643439096184142	0.00837027912631634	2.32109544814864	1.96010743140525	2.7485657128262	0.84203925016438	0.672999283681762	1.011079216647	0.0862464656575245	1	57	0	4
4208100.01	5-9	1.2042907677405	1.07118774401323	1.35393282958163	0.185890819175444	0.0687680739675603	0.303013564383327	0.0597576007170196	0.776938503608972	0.689888114855783	0.874972949079337	-0.252394077681093	-0.371225846921874	-0.133562308440313	0.0606295677768114	1.02607350780047	0.986725848268353	1.06699023366786	0.0257393892118974	-0.01336304077789	0.0648418192016848	0.0199505859792437	1.63257083133954	0.666166180304333	4.00093489904137	0.490155969490326	-0.406216119590204	1.38652805857086	0.457341102260552	0	38	0	4
4209010.01	5-9	1.0006612918731	0.960467978705285	1.04253660012999	0.000661073315973187	-0.040334635480962	0.0416567821129084	0.0209165623043608	0.989630565414556	0.961273355323241	1.01882430276392	-0.0104235717452758	-0.0394964616322284	0.0186493181416767	0.0148333796520119	0.995294677136567	0.972672285744398	1.01844321962793	-0.00471642774344781	-0.0277080616022987	0.018275206115403	0.0117306409914702	3.34539729056571	2.70145615795655	4.14283348584494	1.20758545799699	0.993790945392411	1.42137997060157	0.109080837347503	1	28	0	4
4210020.02	5-9	1.19836600865699	1.15845662226188	1.23965029255955	0.180958969440793	0.147088621169758	0.214829317711827	0.0172811074786065	0.850510417525374	0.825139798446068	0.876661108434544	-0.161918618514152	-0.192202454341036	-0.131634782687268	0.0154512205661731	0.865920888822856	0.843033575269271	0.889429564487116	-0.143961726991137	-0.170748493458732	-0.117174960523541	0.0136669687192655	NA	NA	NA	NA	NA	NA	0	1	54	1	4
4210040.02	5-9	NA	NA	NA	NA	NA	NA	NA	NA	NA	NA	NA	NA	NA	NA	NA	NA	NA	NA	NA	NA	NA	NA	NA	NA	NA	NA	NA	NA	1	54	0	4
4210050.02	5-9	NA	NA	NA	NA	NA	NA	NA	NA	NA	NA	NA	NA	NA	NA	NA	NA	NA	NA	NA	NA	NA	NA	NA	NA	NA	NA	NA	NA	0	20	0	4
4212070.01	5-9	1.010666796333	0.996116104193164	1.02543003662948	0.0106103074098293	-0.00389145771628442	0.025112072535943	0.00739899571650388	1.02834268503195	1.0104701819793	1.04653130465197	0.0279484626821979	0.0104157492414036	0.0454811761229922	0.00894542633389699	0.986791760869433	0.969462704375534	1.00443057265109	-0.0132962437036713	-0.0310132739661103	0.00442078655876764	0.0090394672566377	2.69267286684395	2.3001907072692	3.15212436296008	0.990534331086436	0.832992035701744	1.14807662647113	0.0803801991400684	0	31	0	4
4213030.01	5-9	0.95900667965931	0.943687650957497	0.97457438454135	-0.0418572388890557	-0.0579600458119036	-0.0257544319662078	0.00821586878629648	1.02803263731364	1.01169421720777	1.04463491577415	0.0276469148885761	0.0116263682973635	0.0436674614797888	0.00817389845812508	0.998471983999482	0.986447098224669	1.01064345429784	-0.00152918460755191	-0.0136455806799633	0.0105872114648595	0.00618194832557331	3.01411702394977	2.45579892423934	3.69936697357166	1.10330692624213	0.89845213569521	1.30816171678904	0.104519670852518	1	46	0	4
4213030.08	5-9	0.968892741519224	0.947917526446992	0.990332089424801	-0.0316013630845876	-0.0534877779303953	-0.00971494823877992	0.0111667433781666	1.03412042166591	1.00742483212322	1.06152341336736	0.0335512312643621	0.00739740374094038	0.0597050587877838	0.0133440347525361	0.971299071731583	0.949151942743632	0.993962972903544	-0.0291208542712278	-0.0521863849230149	-0.00605532361944066	0.0117683441296499	2.33046134708434	1.83840537333548	2.95421791571486	0.846066251018083	0.6088985509407	1.08323395109547	0.121006152127351	1	20	0	4
4213070.01	5-9	0.974784990898093	0.954287577591708	0.99572267395347	-0.0255383544586779	-0.0467902089425045	-0.00428649997485125	0.0108429821422529	1.05300696888654	1.02256729398351	1.08435276880809	0.0516498512558096	0.0223164199560379	0.0809832825555814	0.0149663113869184	1.00696529578902	0.985685025280906	1.0287049928901	0.00694115017237781	-0.0144184223903243	0.0283007227350799	0.0108979413556492	3.75656652905264	2.9263830834777	4.82226410030646	1.32350538305296	1.07376721797814	1.57324354812778	0.127419772528844	0	45	0	4
4215020.02	5-9	0.985787246370575	0.965778671258544	1.00621035028711	-0.0143147221341953	-0.0348205898013114	0.00619114553292084	0.0104623696296788	0.916476904045807	0.893908274311325	0.939615327195039	-0.0872184121881478	-0.112152110513982	-0.0622847138623134	0.0127215084167404	0.935218521023299	0.917335388474123	0.953450278986679	-0.0669750646755372	-0.0862821282570916	-0.0476680010939827	0.00985072365300899	2.21935303476515	1.86126652673264	2.64633131374678	0.79721572762998	0.62125718434947	0.973174270910491	0.0897764166425757	1	43	0	4
4215020.04	5-9	1.14138024863142	1.08711716486441	1.19835185578033	0.132238274459986	0.0835293896941964	0.180947159225775	0.0248519284792979	0.837618109908077	0.786907960146245	0.891596137768879	-0.177192998470341	-0.239643987662849	-0.114742009277833	0.0318633350842738	0.906202909250077	0.870817172882884	0.943026548287589	-0.0984920363701468	-0.138323229004434	-0.0586608437358598	0.0203224104873714	2.81700113121736	2.14155195615945	3.70548813931697	1.03567289046226	0.761530779352387	1.30981500157214	0.139870994197993	1	19	0	4
4215040.01	5-9	1.1031274677709	1.06966432773669	1.13763746120753	0.0981492982097921	0.0673448868601739	0.12895370955941	0.0157168252032177	0.868025825063505	0.842264833257012	0.894574726649263	-0.14153381238707	-0.171660785384824	-0.111406839389317	0.0153711870398595	0.966907731951287	0.955208776459246	0.978749970841656	-0.033652204884535	-0.0458253483005342	-0.0214790614685358	0.00621090158391653	2.24098894519912	1.87302149655016	2.68124603041372	0.806917261829881	0.627552900465047	0.986281623194714	0.0915141108610345	0	38	0	4
4215060.01	5-9	0.98771561082939	0.970822423101661	1.00490275529402	-0.0123604659591915	-0.0296117078463103	0.00489077592792745	0.00880181575947033	0.923702637064738	0.906491503088461	0.941240550863815	-0.0793650804945678	-0.0981736221478061	-0.0605565388413295	0.00959637105661006	1.03809483639581	1.02532961315469	1.05101898504229	0.0373871451133812	0.0250141347060477	0.0497601555207148	0.00631287641249037	1.36858884653142	1.12680660698232	1.66225101915787	0.313780169957105	0.11938762049448	0.508172719419729	0.0991816946617225	0	36	0	4
4215070.01	5-9	1.00466833719391	0.986500140673819	1.02317113413744	0.00465747430246993	-0.013591810920573	0.0229067595255129	0.00931103090005275	0.968527194729175	0.944878127025313	0.992768167766927	-0.0319787173045453	-0.056699325916018	-0.00725810869307266	0.0126127871769408	1.01459972959113	0.993950173313558	1.03567828541607	0.0144941796327043	-0.00606820103313494	0.0350565602985435	0.0104912033221185	1.42862935601854	0.901648621291027	2.26361111045182	0.35671549232961	-0.103530389925543	0.816961374584763	0.234823642620739	0	66	0	4
4215090.01	5-9	0.993052053236292	0.973477637231466	1.01302006612232	-0.00697219613331899	-0.0268804259473777	0.0129360336807397	0.0101574467546813	0.930601091921589	0.905337937276655	0.956569206511682	-0.0719245662200436	-0.0994469936274605	-0.0444021388126267	0.014042312830496	1.04994930761289	1.02741028784806	1.0729827816556	0.048741884540076	0.0270413524796351	0.0704424166005169	0.0110719034796618	1.85734032140823	1.55431692298231	2.21943994723405	0.619145529666044	0.441036171295547	0.797254888036541	0.0908737914448435	0	52	0	4
4215100.01	5-9	1.01628291086941	0.997357561236147	1.03556737830823	0.0161517659748627	-0.0026459361676391	0.0349494681173646	0.00959084059236583	0.931684467763117	0.906548063406811	0.957517844347889	-0.0707610755210911	-0.0981112293358532	-0.043410921706329	0.0139544165252508	1.05252661247423	1.03042464651577	1.07510265181679	0.0511935712658882	0.0299709954489014	0.0724161470828751	0.0108280437724304	3.09184729311372	2.55046994486737	3.74814049590055	1.12876874176744	0.936277634295482	1.32125984923939	0.098211553370521	0	56	0	4
4216060.01	5-9	1.07520913655809	1.04762850801112	1.10351587275222	0.0725151882935151	0.0465290459683719	0.0985013306186583	0.0132584795078474	0.826737714024528	0.766160153620391	0.892104926836423	-0.190267787799716	-0.266364053261861	-0.114171522337572	0.0388253386604968	1.1731269046834	1.09959579065691	1.25157512077223	0.159672751955315	0.0949426492340649	0.224402854676565	0.0330261694764971	2.69444729725342	2.24839066652262	3.22899678680161	0.991193098821178	0.810214700973058	1.1721714966693	0.0923376139947747	0	19	0	4
4217100.02	5-9	0.956909455951036	0.931557016066441	0.982951865635673	-0.0440465043865786	-0.0708978819393482	-0.017195126833809	0.0136999341643876	0.824115895475893	0.704765150661162	0.963678480042444	-0.193444109113543	-0.349890651296094	-0.0369975669309926	0.079821131110868	1.21693540364585	1.03665431793843	1.42856857008207	0.19633573424488	0.0359985254955841	0.356672942994176	0.0818062015496282	4.43993348869703	3.25281630566019	6.06028977097508	1.49063939630874	1.17952117668687	1.80175761593061	0.15873670234552	0	81	0	4
4217100.03	5-9	0.963369056856907	0.945600169758977	0.98147184126027	-0.0373187039888712	-0.0559354528051745	-0.0187019551725679	0.00949851577026407	0.726637190653947	0.633738576416094	0.833153648034817	-0.319327976010082	-0.456118749618148	-0.182537202402017	0.0697924934779688	1.4069571653089	1.22526955938696	1.61558609682957	0.341429333680838	0.203160868268724	0.479697799092953	0.0705464317215818	2.193912153944	1.86155270806474	2.58561066703668	0.785686321828113	0.621410928764449	0.949961714891777	0.0838155161826683	0	26	0	4
4217110.01	5-9	0.995322933419283	0.985305825367503	1.00544188036325	-0.00468803828022995	-0.0148032033931962	0.00542712683273628	0.00516089335965016	0.84443177130872	0.794392384234485	0.897623177848975	-0.169091337817276	-0.230177753111724	-0.108004922522829	0.0311671111185151	1.18182919522224	1.11191429297223	1.25614020388759	0.167063403653951	0.106083118192726	0.228043689115176	0.0311129622494238	1.94883571640956	1.65414726178007	2.29602329690192	0.667232125751355	0.50328562636258	0.83117862514013	0.0836477102038427	0	44	0	4
4217110.02	5-9	0.976564728927159	0.956553683930006	0.996994403770817	-0.0237142441985101	-0.0444183662925801	-0.00301012210444015	0.0105635217062056	0.887753796415158	0.805298883538446	0.978651304701456	-0.119060830721834	-0.216541786573694	-0.0215798748699744	0.049736095469497	1.12711478787454	1.02016536891973	1.24527628926544	0.119661082465992	0.0199647405470085	0.219357424384976	0.0508664152532271	3.48771868035945	2.76768061133962	4.3950814062467	1.24924784922739	1.01800964502121	1.48048605343357	0.117980843541083	1	42	0	4
4217110.03	5-9	0.900464658177933	0.868415129815957	0.933696999037019	-0.104844362023665	-0.141085418495092	-0.0686033055522375	0.0184906747048884	0.879331481191015	0.759496290767527	1.01807456232892	-0.128593340678069	-0.275099840740293	0.017913159384156	0.0747495878586797	1.13508571492422	0.974770790633309	1.32176670926706	0.126708167838919	-0.0255529221513994	0.278969257829236	0.0776856570790759	3.08045061714136	2.16070206861467	4.39170959406288	1.12507589055073	0.770433200650745	1.47971858045072	0.180943472786931	1	18	1	4
4217140.02	5-9	0.953488873746846	0.938014075887108	0.969218965610113	-0.0476275228646518	-0.0639903238122707	-0.031264721917033	0.00834852123645462	1.02163734361185	0.98606903017383	1.05848863509919	0.0214065791125992	-0.0140289165118237	0.0568420747370221	0.0180796667203753	0.982589532540702	0.947909124860312	1.01853876509611	-0.0175638121226675	-0.0534966411739564	0.0183690169286214	0.0183334129273408	3.38594314097271	2.82467858489863	4.05873114739234	1.2196324911815	1.03839458286839	1.40087039949462	0.0924700197262285	0	30	0	4
4217150.01	5-9	NA	NA	NA	NA	NA	NA	NA	NA	NA	NA	NA	NA	NA	NA	NA	NA	NA	NA	NA	NA	NA	NA	NA	NA	NA	NA	NA	NA	0	28	0	4
4217180.01	5-9	NA	NA	NA	NA	NA	NA	NA	NA	NA	NA	NA	NA	NA	NA	NA	NA	NA	NA	NA	NA	NA	NA	NA	NA	NA	NA	NA	NA	0	40	1	4
4217180.05	5-9	1.1039953744231	1.05320882812999	1.15723088735559	0.0989357580119812	0.051841530801987	0.146029985221975	0.0240281084660063	0.831206518335516	0.763024999280435	0.905480523934343	-0.184876997149529	-0.270464483777759	-0.0992895105212988	0.0436678874220818	1.19960086387924	1.09945546957597	1.30886813740153	0.181988888031872	0.0948150295794704	0.269162746484273	0.0444772756744603	2.27416295115462	1.61497883194409	3.20240552142624	0.821612051140344	0.47932184943336	1.16390225284733	0.174641067084357	1	52	0	4
4202110.02	9-13	0.900865866863766	0.855125384199038	0.949052998631727	-0.104398903861612	-0.156507172611162	-0.0522906351120619	0.0265863399330668	1.05422534171617	1.00951194559517	1.1009191876985	0.052806223962569	0.00946699188070135	0.0961454560444366	0.0221122594209496	0.988526494351273	0.956874827234078	1.0212251406582	-0.0115398341496946	-0.0440826931224424	0.0210030248230533	0.0166038045746972	3.14528803713467	2.18002033667181	4.53795621542031	1.14590547169308	0.779334205506021	1.51247673788014	0.187029592930548	1	44	0	4
4202110.03	9-13	0.917056638736024	0.881086750724849	0.954494977887194	-0.0865860433811327	-0.126599189420505	-0.0465728973417601	0.0204152455631794	1.04790266956707	1.01511017995006	1.08175449973305	0.0467907090354251	0.0149971582773779	0.0785842597934723	0.0162214974401727	0.975836055446405	0.952834390618046	0.999392986321084	-0.0244606826556332	-0.0483141673249586	-0.000607197986307911	0.0121703688728357	2.96085491004348	2.24435878954676	3.90608749330092	1.08547804759586	0.808419863269487	1.36253623192224	0.141358813994427	1	18	0	4
4204040.07	9-13	1.0189489547352	0.995438564332729	1.04301461642881	0.0187716594973453	-0.00457187075970421	0.0421151897543949	0.0119101832692745	1.03161016228584	0.999399216223925	1.06485927710891	0.0311208459709498	-0.000600964318962425	0.062842656260862	0.0161848944879242	0.976168194552788	0.955743164704785	0.997029724351508	-0.0241203769318226	-0.0452660581918114	-0.00297469567183383	0.0107888111346857	3.03059190916267	2.5068258536236	3.66379152608711	1.10875795000167	0.919017352712202	1.29849854729115	0.0968082060620105	1	26	0	4
4204080.01	9-13	1.08713958685987	1.0463806929004	1.12948613189898	0.0835500146690868	0.0453372505761835	0.12176277876199	0.0194966664664865	0.887676268606153	0.8536306602865	0.92307972816028	-0.119148164839445	-0.158256660841041	-0.0800396688378499	0.019953680940098	1.0186109174606	0.998460806607404	1.03916768119863	0.0184398535147991	-0.00154037916766001	0.0384200861972581	0.0101941835870764	2.72311721676645	2.31850642432977	3.19833807594192	1.00177725968634	0.84092319574473	1.16263132362795	0.082069908024028	0	23	0	4
4204100.03	9-13	0.999089333488493	0.986160333497859	1.01218783841162	-0.000911081420169775	-0.0139363275606839	0.0121141647203444	0.00664565586064624	0.925007027280432	0.913679493261674	0.936474996788759	-0.0779539444386434	-0.0902754328524137	-0.0656324560248731	0.00628658919804682	1.01276920559768	1.00509732738301	1.02049964303217	0.0126883667299644	0.00508437998921685	0.020292353470712	0.00387965636140605	6.53859450198326	5.19135210307496	8.2354687589081	1.87772223441945	1.64699418407183	2.10845028476708	0.117720556177346	0	25	0	4
4205030.01	9-13	1.01905653563938	0.996628453291043	1.04198933855451	0.0188772341925968	-0.00337724318011177	0.0411317115653054	0.0113545338323811	1.0602904241975	1.03804363402223	1.083013995557	0.0585428556888988	0.0373378204904639	0.0797478908873337	0.0108190943128024	0.94366947403571	0.927940732560813	0.959664820154313	-0.0579793075844078	-0.0747874140104283	-0.0411712011583872	0.00857572208397743	4.12729160740265	3.46520654760823	4.91587897532227	1.41762140671929	1.24277224056462	1.59247057287395	0.089210397504164	0	30	0	4
4205090.02	9-13	0.933994714213568	0.912671585953906	0.955816023643517	-0.0682845000695565	-0.0913791718011419	-0.0451898283379712	0.0117832123007123	1.04089076447062	1.02055175081112	1.06163512305878	0.0400768508614541	0.0203434132128827	0.0598102885100255	0.0100682654396847	1.04025142405867	1.02148370393714	1.05936396350253	0.0394624378380823	0.0212561820764722	0.0576686935996923	0.00928907668978546	2.98961628839231	2.49291141845606	3.58528806344675	1.09514504752602	0.913451271802665	1.27683882324937	0.0927026094135052	1	57	0	4
4208100.01	9-13	0.955791247551219	0.916390057662835	0.996886534567392	-0.0452157500768899	-0.0873131778038219	-0.00311832234995779	0.0214786741281938	0.915237959328305	0.885109672270586	0.946391784474093	-0.0885711826779369	-0.122043718182497	-0.0550986471733766	0.0170781380518149	1.00997020312125	0.988956816164692	1.03143008321499	0.00992082855783378	-0.0111046124535882	0.0309462695692558	0.010727462941803	1.63719444924151	1.13721213946869	2.3569970558699	0.492984075233047	0.128579775613473	0.857388374852621	0.18592397742711	0	38	0	4
4209010.01	9-13	0.97261433642847	0.932720780511278	1.01421418627303	-0.027767640808042	-0.069649393545463	0.014114111929379	0.0213686338462232	1.00361194166751	0.97525271459531	1.03279582244034	0.00360543427105909	-0.0250586471126419	0.03226951565476	0.0146248000523477	1.00485417902985	0.981014267810893	1.02927343082067	0.00484243549097892	-0.0191682753728009	0.0288531463547587	0.0122505877930275	3.48775464297802	2.82100331644066	4.31209434555467	1.24925816038963	1.03709260764507	1.46142371313419	0.108249720106133	1	28	0	4
4210020.02	9-13	1.4904907145881	1.39939299122913	1.5875187200431	0.39910540438703	0.336038564905745	0.462172243868315	0.0321775501890587	0.698880286271305	0.659517514308336	0.740592393593827	-0.3582758156914	-0.416246750227683	-0.300304881155116	0.0295775509109102	0.737904957753683	0.703102660557349	0.77442990508077	-0.303940246206571	-0.352252365745853	-0.255628126667289	0.024649493521494	NA	NA	NA	NA	NA	NA	0	1	54	1	4
4210040.02	9-13	NA	NA	NA	NA	NA	NA	NA	NA	NA	NA	NA	NA	NA	NA	NA	NA	NA	NA	NA	NA	NA	NA	NA	NA	NA	NA	NA	NA	1	54	0	4
4210050.02	9-13	NA	NA	NA	NA	NA	NA	NA	NA	NA	NA	NA	NA	NA	NA	NA	NA	NA	NA	NA	NA	NA	NA	NA	NA	NA	NA	NA	NA	0	20	0	4
4212070.01	9-13	0.989280432628198	0.974774177936506	1.00400256442245	-0.0107774358557459	-0.0255494471833925	0.0039945754719007	0.00753687896520871	1.00591081032363	0.989076259727772	1.02303189301545	0.00589341001723081	-0.0109838424172517	0.0227706624517133	0.00861100130798736	0.9960917271582	0.979634937881536	1.01282497239088	-0.0039159300977115	-0.0205752890832658	0.0127434288878428	0.00849982913816843	2.86540398488366	2.43010869123158	3.37867191957824	1.05270934716635	0.887935985254032	1.21748270907868	0.0840695865903826	0	31	0	4
4213030.01	9-13	0.974980341056698	0.959896434233239	0.990301277873126	-0.0253379712063379	-0.040929881346872	-0.00974606106580392	0.00795520237286043	1.05775893532867	1.03836184246083	1.07751837511291	0.0561524580686949	0.0376443198179767	0.074660596319413	0.00944310119813831	0.988093927916411	0.97364709762474	1.00275511811937	-0.0119775170117092	-0.026706363761562	0.00275132973814367	0.00751485581675587	4.35187688518303	3.46893259194359	5.45955619540569	1.47060721990327	1.24384693624609	1.69736750356045	0.115696148217945	1	46	0	4
4213030.08	9-13	0.987229594219166	0.958416380845528	1.01690902949959	-0.0128526483435866	-0.0424729598998125	0.0167676632126392	0.0151126815542873	1.04905198006977	1.01296004760356	1.08642987400328	0.0478868802072494	0.0128767848081942	0.0828969756063047	0.0178626218008139	0.977595001915318	0.950955086180281	1.00498120432644	-0.0226598031849564	-0.0502884455433159	0.00496883917340301	0.0140965051277935	3.05052072224379	2.10742309421188	4.41566608166967	1.11531230465137	0.745465918750882	1.48515869055186	0.188700603081378	1	20	0	4
4213070.01	9-13	0.977617052825681	0.954901947690565	1.00087250244595	-0.0226372471554853	-0.0461466163479207	0.000872122036950144	0.0119947965257904	1.02841728265598	0.998167250439397	1.05958405948496	0.0280210016514921	-0.00183443110095425	0.0578764344039384	0.0152326435526072	1.00501721525399	0.98224399222029	1.02831843305421	0.00500467097028894	-0.0179155369071036	0.0279248788476815	0.0116941984945561	3.18291646719285	2.4641951622579	4.11126415321933	1.15779790453518	0.901865247996495	1.41373056107387	0.130580285432515	0	45	0	4
4215020.02	9-13	0.979555389356858	0.95400572940171	1.00578930633867	-0.02065649459313	-0.0470856018897151	0.00577261270345517	0.0134844861972233	0.912686584047467	0.881360519996331	0.945126065669135	-0.0913627387593332	-0.126288519957388	-0.0564369575612788	0.0178196035608534	0.927125422835416	0.901296990263565	0.953694019788514	-0.0756664228538828	-0.103920452753469	-0.0474123929542961	0.0144155862671206	1.90459805512108	1.56591181428171	2.31653769930521	0.644270991629055	0.448468283263773	0.840073699994337	0.0999011767102603	1	43	0	4
4215020.04	9-13	1.23353672364827	1.13859415790506	1.33639614960662	0.209885428451901	0.129794306575834	0.289976550327967	0.0408635681613617	0.766080091734068	0.69286663502559	0.847029828373252	-0.266468556307828	-0.366917744162833	-0.166019368452823	0.0512505273807759	0.874502122333399	0.823537487354418	0.928620704835625	-0.134100557615734	-0.194146208415815	-0.0740549068156537	0.0306360990679997	3.43186457008807	2.3800417766905	4.94852424136979	1.23310371991706	0.867118040760631	1.5990893990735	0.186730818547321	1	19	0	4
4215040.01	9-13	1.04494085825309	1.01360543422089	1.07724501110829	0.0439602888420985	0.0135137113175296	0.0744068663666675	0.0155342535703348	0.913694170675578	0.887468110430754	0.940695251710311	-0.0902593689086308	-0.119382690187142	-0.0611360476301192	0.0148591104266368	0.968981784726598	0.954931655604855	0.983238636630206	-0.0315094652798221	-0.0461155058739599	-0.0169034246856843	0.00745219846351686	2.76328766631576	2.17234036297925	3.51499187555525	1.01642115428069	0.775805094665504	1.25703721389587	0.122765551567852	0	38	0	4
4215060.01	9-13	1.01527987388858	0.980210529018186	1.05160390733171	0.0151643123063248	-0.0199879048604579	0.0503165294731075	0.0179351342392304	0.920822881460487	0.886413488542733	0.956568001255451	-0.0824875723388053	-0.120571745886111	-0.0444033987914994	0.0194310578396894	1.04014190068107	1.01841503093479	1.06233229154069	0.0393571468083584	0.0182475275146565	0.0604667661020602	0.010770411834203	3.19882360967952	2.37698211478717	4.30481677678054	1.16278312024101	0.865831664070058	1.45973457641196	0.151508628991789	0	36	0	4
4215070.01	9-13	0.997539270196646	0.975668788830597	1.01989999780267	-0.00246376237485125	-0.0246321058695777	0.0197045811198752	0.0113105871687375	0.958665383860224	0.929272287495343	0.988988190629193	-0.0422131869254091	-0.0733534857013897	-0.0110728881494284	0.0158881994881597	1.02520749287153	0.999432656243599	1.05164704882703	0.024895024173554	-0.000567504756768238	0.0503575531038763	0.0129913249075837	2.15139303579455	1.26289559322194	3.66498388252105	0.766115555953053	0.233407174252181	1.29882393765392	0.27179498496034	0	66	0	4
4215090.01	9-13	0.995896460361668	0.959728184015822	1.03342777286256	-0.00411198226145496	-0.041105176262606	0.0328812117396961	0.0188744253940116	0.851498280873843	0.794673992701239	0.912385870168643	-0.16075779781996	-0.229823320504264	-0.0916922751356569	0.0352381590830666	1.14294673430127	1.07527948170618	1.21487228174124	0.133609782065597	0.0725806107724031	0.194638953358791	0.0311379044587475	1.47851860424272	1.18131760889311	1.85049071192643	0.391040643418727	0.166630433229737	0.615450853607718	0.114497109109713	0	52	0	4
4215100.01	9-13	1.0419211900121	1.01024659831729	1.07458888552998	0.0410663070851263	0.0101944578015558	0.0719381563686968	0.0157512329446274	0.894039087310377	0.846845884034647	0.943862283218077	-0.112005782940706	-0.166236555980787	-0.0577750099006245	0.0276692701844762	1.09021414573595	1.04405798117902	1.13841080187956	0.0863741409224664	0.0431150254460929	0.12963325639884	0.0220713828507033	3.07244525518455	2.34759236739465	4.02110689113478	1.12247374462138	0.853390278459175	1.39155721078359	0.137290005471888	0	56	0	4
4216060.01	9-13	1.01885122628559	0.99816938939777	1.03996158600891	0.0186757438618552	-0.00183228821750449	0.0391837759412149	0.0104634739419318	0.954919576351178	0.912424671320966	0.999393622246698	-0.0461281552923813	-0.0916497489101165	-0.000606561674646108	0.0232257296444239	1.05469634509188	1.01418940873862	1.09682113692518	0.0532529009411341	0.0140896813530652	0.092416120529203	0.019981601650328	3.32092025355161	2.54950020473	4.32575424390572	1.20024192932449	0.93589734181509	1.46458651683389	0.134872165812492	0	19	0	4
4217100.02	9-13	0.982138455633211	0.957915108150829	1.00697435276457	-0.0180229870498148	-0.0429961185589596	0.00695014445932995	0.0127416277575148	0.906450361972238	0.818802217535811	1.00348074433942	-0.0982190081770252	-0.199912716923376	0.00347470056932549	0.0518854986869645	1.07714785081572	0.972694429375847	1.19281807058505	0.0743166689896207	-0.0276852960935879	0.176318634072829	0.0520427752182117	5.53945413530983	3.86841634119066	7.932329255893	1.71189596437212	1.35284520912811	2.07094671961614	0.183192527044457	0	81	0	4
4217100.03	9-13	0.937923527879205	0.91643730081595	0.959913507848417	-0.0640868600806324	-0.0872616255908896	-0.0409120945703751	0.0118240772244066	0.646067437809925	0.544276095219467	0.766895952007544	-0.436851387753473	-0.608298632897997	-0.265404142608949	0.0874746916253961	1.58578228999839	1.33189274350439	1.88806905326026	0.461077843927987	0.286601045981452	0.635554641874521	0.0890204102334456	3.13601108184594	2.62462944982873	3.74703008308555	1.14295163623381	0.964939724109291	1.32096354835833	0.0908240730588194	0	26	0	4
4217110.01	9-13	0.98149512544446	0.96826441105693	0.994906629088732	-0.0186782317125335	-0.0322500770864367	-0.00510638633863031	0.00692453814506602	0.890376581321505	0.831505586551761	0.953415670787464	-0.116110780667782	-0.184517261728596	-0.0477042996069675	0.034901907178089	1.1391766303729	1.0632131887139	1.22056743554652	0.130305747396426	0.0612956330746264	0.199315861718226	0.0352098889908912	2.53625298302677	2.13884623173355	3.00749960351219	0.930687788313635	0.760266539593602	1.10110903703367	0.0869512144428643	0	44	0	4
4217110.02	9-13	1.14953308231995	0.996486754743199	1.32608516978085	0.139355844554641	-0.00351943119564843	0.28223112030493	0.0728968883496181	1.11972953642271	0.60886437632009	2.05923401581681	0.113087170807858	-0.49615973505513	0.722334076670845	0.310845969961004	0.865234800606377	0.488510700036274	1.53247668909764	-0.14475436309728	-0.716393903877826	0.426885177683266	0.291658186216464	12.9592757738202	1.38639995372564	121.135916176725	2.56181180771302	0.326710426041906	4.79691318938413	1.14037880251949	1	42	0	4
4217110.03	9-13	0.921343489565637	0.868648071275209	0.977235607648107	-0.0819223594164568	-0.140817217015143	-0.023027501817771	0.0300489488905107	0.932778640499545	0.723377734094623	1.20279620337107	-0.0695873619118594	-0.323823739458681	0.184649015634962	0.129714821064165	1.10227742434654	0.848953716964193	1.43119170803428	0.0973784252789342	-0.163750608922152	0.358507459480021	0.133231547243133	2.6634028001866	1.48325817026711	4.78252176070222	0.979604553443243	0.394241134496148	1.56496797239034	0.298660293538232	1	18	1	4
4217140.02	9-13	0.938129297433012	0.904880158363251	0.972600151045481	-0.0638674957302735	-0.0999527657488039	-0.0277822257117432	0.0184111903602139	1.02232475403881	0.938167192561874	1.11403160439505	0.0220792045528279	-0.0638271021900521	0.107985511295708	0.0438305537349145	0.976741834062014	0.892447868389895	1.06899757867989	-0.0235329053972219	-0.113787177801943	0.0667213670074991	0.0460489443258321	3.2287645348687	2.35848153112737	4.42018319161596	1.17209956711927	0.858017992940845	1.4861811412977	0.160248645717913	0	30	0	4
4217150.01	9-13	NA	NA	NA	NA	NA	NA	NA	NA	NA	NA	NA	NA	NA	NA	NA	NA	NA	NA	NA	NA	NA	NA	NA	NA	NA	NA	NA	NA	0	28	0	4
4217180.01	9-13	NA	NA	NA	NA	NA	NA	NA	NA	NA	NA	NA	NA	NA	NA	NA	NA	NA	NA	NA	NA	NA	NA	NA	NA	NA	NA	NA	NA	0	40	1	4
4217180.05	9-13	1.06190218208523	0.955606754934751	1.18002121531085	0.06006181131323	-0.0454087947664845	0.165532417392945	0.0538125225318696	0.934509446668994	0.773980619219052	1.12833304120038	-0.067733543342542	-0.256208445474577	0.120741358789493	0.0961624313603215	1.10516558171999	0.898296952651463	1.35967394680941	0.0999951714540679	-0.107254583103322	0.307244926011458	0.105741613719512	5.57002832753809	3.08555814588663	10.0549767992337	1.71740013966021	1.12673256348446	2.30806771583595	0.301366545933932	1	52	0	4
4202110.02	13-17	0.888272295800054	0.847103066404437	0.9314423507342	-0.118476943579749	-0.165932907666356	-0.0710209794931412	0.0242126714883202	0.979839342314849	0.940392696796166	1.02094065598225	-0.0203666571699818	-0.0614577284074523	0.0207244140674886	0.020965217504807	0.973651724320324	0.939494478120873	1.00905082717258	-0.0267016118503186	-0.0624133376116976	0.00901011391106037	0.0182206030534584	1.47281158224398	0.974801354586512	2.22524717121689	0.387173215004115	-0.0255215676275048	0.799867997635735	0.210562431701247	1	44	0	4
4202110.03	13-17	0.944485382915193	0.914075461196997	0.975906997188505	-0.057115068163299	-0.089842149451319	-0.0243879868752791	0.0166977972790148	0.994198613920232	0.960879806002919	1.02867276192701	-0.00581827948846677	-0.0399059496311444	0.0282693906542109	0.0173919880220029	0.98822937837102	0.959414210969584	1.017909984144	-0.0118404438371021	-0.0414323776728392	0.017751489998635	0.0150982028594171	2.40699414465045	1.77591762196253	3.26232520063579	0.878378726164179	0.574317259464099	1.18244019286426	0.155136252042629	1	18	0	4
4204040.07	13-17	1.01481019867541	0.990699274379418	1.03950791725443	0.0147015986288402	-0.00934424743562226	0.0387474446933026	0.0122685142452275	1.05100760045246	1.01986673623039	1.08309932755696	0.0497493235075477	0.0196719680061074	0.0798266790089881	0.0153458715255417	0.971926289975094	0.953099623907965	0.991124840938946	-0.028475310756149	-0.0480358436373497	-0.00891477787494836	0.00998004710060575	2.72102959346089	2.24564009211063	3.2970564047648	1.00101033569231	0.80899059953576	1.19303007184887	0.0979710533821952	1	26	0	4
4204080.01	13-17	0.999378094038003	0.968223241164947	1.03153542734767	-0.00062209942572472	-0.0322925972563352	0.0310483984048858	0.0161587141806805	0.967326313816522	0.936532347366498	0.999132811624797	-0.0332193907970306	-0.0655712169934979	-0.000867564600563191	0.0165063370815252	0.991902489328799	0.970400804271434	1.01388059862064	-0.00813047357631726	-0.0300460925486066	0.0137851453959721	0.0111816437164953	5.23760901014604	3.90946450561045	7.01695797564977	1.6558650984247	1.36340040953123	1.94832978731817	0.149219419948731	0	23	0	4
4204100.03	13-17	0.994037518045159	0.979593316430197	1.00869470086037	-0.00598032852563645	-0.0206177766813834	0.00865711963011045	0.00746822302409903	0.92411159444927	0.910505200351208	0.937921319577489	-0.078922441419455	-0.093755668297333	-0.064089214541577	0.00756811196270982	1.03195346479499	1.02132870757651	1.04268875005906	0.0314535737897711	0.0211044340647077	0.0418027135148345	0.00528027035532087	3.6780502319374	2.89820405799311	4.66773672176223	1.30238278349436	1.06409125480575	1.54067431218297	0.121579544608075	0	25	0	4
4205030.01	13-17	1.01318266252334	0.99684513070897	1.02978795403032	0.0130965273954797	-0.00315985638299656	0.0293529111739559	0.00829422576471023	1.06063100979552	1.04058157793445	1.08106674459186	0.0588640232677477	0.0397797664062464	0.0779482801292489	0.0097370446661446	0.954356313066613	0.942802002628937	0.96605222491086	-0.0467181834847736	-0.0588989837932941	-0.034537383176253	0.00621480823351915	2.71919577920151	2.3329335838757	3.16941113829038	1.00033616717788	0.847126524513921	1.15354580984184	0.0781696214177696	0	30	0	4
4205090.02	13-17	0.949256133354335	0.928930223975592	0.970026793674978	-0.0520766186276443	-0.0737216517344281	-0.0304315855208606	0.0110435871666607	1.01499151798416	0.99683766295937	1.03347598095496	0.0148802557929802	-0.00316734779499338	0.0329278593809539	0.00920813021582581	1.03693976684038	1.02085711818082	1.05327578258069	0.0362738435106662	0.0206425863737449	0.0519051006475875	0.00797527773990679	3.33641201933683	2.7961573453837	3.98105105964548	1.20489598386559	1.02824609796117	1.38154586977001	0.0901291489526392	1	57	0	4
4208100.01	13-17	0.983881608030244	0.952213196742011	1.01660323752313	-0.0162497062109947	-0.0489663231053951	0.0164669106834057	0.0166924582045716	0.958521802359834	0.930830745875534	0.987036633319369	-0.0423629704224934	-0.0716778164326512	-0.0130481244123356	0.0149568289220565	0.992374480510574	0.975073031347176	1.00998292221046	-0.00765474241796468	-0.0252429068436286	0.00993342200769925	0.00897371817257722	2.73369350271427	1.92214780701463	3.88788007847794	1.005653626207	0.653443210304365	1.35786404210963	0.179702493862552	0	38	0	4
4209010.01	13-17	1.01133736517351	0.962868148128896	1.06224644379781	0.0112735789083388	-0.0378387943889589	0.0603859522056365	0.0250577937577883	0.968390826531217	0.937144377425062	1.00067910078754	-0.0321195267726663	-0.0649179238482791	0.000678870302946451	0.0167341835535358	1.00139196827442	0.974132229529821	1.02941453298236	0.00139100038465403	-0.0262082252831942	0.0289902260525022	0.0140814963364365	4.98938254008333	4.02356926416515	6.1870286049254	1.60731216264481	1.3921693853596	1.82245493993002	0.109768740131056	1	28	0	4
4210020.02	13-17	1.31701599536907	1.26009325347689	1.37651013309689	0.275368567994199	0.231185728920679	0.31955140706772	0.0225426790604467	0.785364319988857	0.755013984795967	0.81693468933326	-0.241607566965071	-0.281019006996093	-0.202196126934049	0.0201082470606064	0.807652600953167	0.780326015580421	0.835936148228022	-0.213623262231137	-0.248043477930235	-0.179203046532039	0.0175616572399291	NA	NA	NA	NA	NA	NA	0	1	54	1	4
4210040.02	13-17	1.04695155713384	0.979596236642293	1.11893811142235	0.0458826625599588	-0.020614795640482	0.1123801207604	0.0339278980251496	0.861721319986981	0.773310240236113	0.960240269278446	-0.148823355268112	-0.25707496519941	-0.0405717453368134	0.055231428120707	1.08619041567201	0.994287840842431	1.18658759630221	0.0826765428566173	-0.00572853593296502	0.1710816216462	0.0451054608589292	0.899708647032372	0.472366081066732	1.71366167468418	-0.105684293587831	-0.750000998534963	0.538632411359302	0.328739053385379	1	54	0	4
4210050.02	13-17	1.01442530781439	0.71850068852346	1.43223064580364	0.0143222529448061	-0.330588615184519	0.359233121074131	0.175978166359146	0.833955224674553	0.51010785870301	1.36340051402129	-0.181575565505196	-0.673133087971165	0.309981956960773	0.25079926281468	1.17235909288771	0.817139438082868	1.6819967053617	0.159018037474894	-0.201945527836683	0.519981602786471	0.184168468481468	3.36416662296405	0.360205825364541	31.4198612851736	1.21318027208623	-1.02107967378766	3.44744021796011	1.1399494906526	0	20	0	4
4212070.01	13-17	1.0160964656214	0.999869123753331	1.03258716858129	0.0159682911269167	-0.000130884811712442	0.0320674670655459	0.0082140162092862	0.995916581057131	0.976369285063957	1.01585522158202	-0.00409177886380148	-0.0239143982871313	0.0157308405595283	0.0101137671812789	0.999148565764195	0.979012720802793	1.01969855473384	-0.000851796911811299	-0.0212106428661831	0.0195070490425605	0.0103873571733766	4.03986860105882	3.38989649723622	4.81446508090352	1.39621216695373	1.22079938913753	1.57162494476994	0.0894979597583624	0	31	0	4
4213030.01	13-17	0.997839540479637	0.97986414354633	1.01614469220297	-0.0021627966798651	-0.0203413459617694	0.0160157526020392	0.0092749404709956	1.02875952812598	1.00763650894223	1.05032534779926	0.0283537348141035	0.00760749840702144	0.0490999712211856	0.0105850089954335	0.993675851185312	0.978264440660466	1.00933005043322	-0.00634423095687962	-0.0219752562725176	0.00928679435875836	0.00797515946156844	4.41767731420502	3.32071893848381	5.87700230401082	1.48561406344522	1.20018130722141	1.77104681966903	0.145631633272483	1	46	0	4
4213030.08	13-17	0.964858798008017	0.942043918017524	0.988226219911923	-0.0357735116572055	-0.0597033833932682	-0.0118436399211427	0.0122093425822202	1.03761011029012	1.01237459869358	1.06347466872994	0.0369200978913953	0.0122986591859814	0.0615415365968091	0.0125621893563477	0.996070748463459	0.976342035762815	1.0161981145976	-0.00393699132639973	-0.0239423074827745	0.016068324829975	0.0102069815130146	1.89507044414477	1.39834850649772	2.56823815492588	0.639256011534636	0.335291902084478	0.943220120984795	0.155086579063589	1	20	0	4
4213070.01	13-17	0.955500753215888	0.92912227212148	0.9826281392561	-0.0455197270071035	-0.073514931906032	-0.017524522108175	0.0142835302687963	1.04631254691028	1.0030962498791	1.09139072741406	0.0452721230277704	0.00309146636886196	0.0874527796866788	0.0215211386492936	1.01487784407574	0.982021875404226	1.04883309037474	0.0147682545867297	-0.0181416944967368	0.0476782036701961	0.0167910988890898	4.70897761115402	3.37987140544877	6.56074373320888	1.54947081677019	1.21783766304595	1.88110397049442	0.169203697792467	0	45	0	4
4215020.02	13-17	1.04064462306724	1.00171551395816	1.0810866123453	0.0398403510104303	0.0017140441448372	0.0779666578760234	0.0194525548256644	0.931078916112337	0.898572336091526	0.964761447920454	-0.0714112404076818	-0.106948068384702	-0.0358744124306618	0.0181313678502921	0.95399680239629	0.932739974705392	0.97573806598115	-0.0470949593253274	-0.0696288150432768	-0.024561103607378	0.0114970764236963	5.43906674428571	3.26940215567654	9.04858002782869	1.69360749179147	1.18460714118403	2.20260784239892	0.259698828459284	1	43	0	4
4215020.04	13-17	1.40773685237552	1.25929406886075	1.57367774099734	0.341983345649217	0.230551301148608	0.453415390149827	0.0568541286368379	0.678231352164117	0.592460489672642	0.776419314159723	-0.38826682186586	-0.523471092293141	-0.25306255143858	0.0689830382056786	0.833403550612972	0.773514113736152	0.897929935395109	-0.182237299608125	-0.256811362547051	-0.107663236669198	0.0380486904489863	3.07609320362376	2.09141444392128	4.52437795143028	1.12366035145216	0.737840604499367	1.50948009840494	0.196850426842577	1	19	0	4
4215040.01	13-17	1.10891796328587	1.06773426629107	1.15169016123237	0.103384732039506	0.0655388952443725	0.141230568834639	0.0193094552214513	0.861437059843771	0.830079039415651	0.89397969691498	-0.14915328448311	-0.186234354513784	-0.112072214452436	0.0189192609268153	0.971393460529062	0.958984297033056	0.983963197393314	-0.0290236810994717	-0.0418805785465697	-0.0161667836523738	0.00655976209180959	2.94017427231364	2.45285748537797	3.52430779330132	1.07846885589098	0.897253665495635	1.25968404628632	0.0924584287388672	0	38	0	4
4215060.01	13-17	0.9858757906909	0.961032456043424	1.01136134222973	-0.0142249052448793	-0.0397470973839942	0.0112972868942355	0.013021765879593	0.91581235440697	0.891368259019503	0.940926783063842	-0.0879437885608029	-0.114997627114091	-0.0608899500075145	0.0138032324913548	1.05112959046537	1.03389532803849	1.06865113516672	0.0498653863540356	0.033333540825266	0.0663972318828052	0.00843477005657793	2.49346671955403	2.0490643944661	3.03425128966897	0.913673999034692	0.717383296027992	1.10996470204139	0.100150158143219	0	36	0	4
4215070.01	13-17	1.0352353474449	1.00542904418455	1.06592526921536	0.0346287897040585	0.00541436004741181	0.0638432193607051	0.0149055951471998	0.54407840225698	0.38805555642092	0.762832287553735	-0.608661920714824	-0.946606762957239	-0.27071707847241	0.172424006210359	1.78073189539448	1.27539148331131	2.48630018685893	0.577024456981727	0.243253177215858	0.910795736747595	0.17029459847151	2.51325035614691e-06	0	Inf	-12.8939336799532	-3637.45777394294	3611.66990658304	1849.30124678468	0	66	0	4
4215090.01	13-17	1.02060194651231	0.975771469016573	1.06749209861046	0.020392596869418	-0.0245268705843495	0.0653120643231856	0.0229185167728012	0.920719273734976	0.870104754988523	0.974278069585131	-0.082600095123394	-0.139141666549188	-0.0260585236976004	0.0288482706171064	1.04473244465145	1.00424578931899	1.08685133910052	0.0437608188081539	0.0042368013871103	0.0832848362291975	0.0201656855599409	2.50270042159152	1.40588941584737	4.45519350926983	0.91737031754838	0.340670138693119	1.49407049640364	0.294240191862809	0	52	0	4
4215100.01	13-17	1.05985772130113	1.02695700049625	1.09381248568228	0.0581346739273577	0.0266000610302128	0.0896692868245027	0.0160893838590331	0.898640851457736	0.845565915818407	0.955047223168957	-0.106871822153349	-0.16774915292722	-0.0459944913794781	0.0310604333824823	1.09062288860286	1.03957921795768	1.14417281973106	0.0867489904552499	0.0388160331637672	0.134681947746733	0.0244560398403092	2.10965954192353	1.65731485939297	2.68546640827149	0.746526579930321	0.505198738132008	0.987854421728635	0.123128712416084	0	56	0	4
4216060.01	13-17	1.0864274944074	1.02915089609619	1.14689177756302	0.0828947853144633	0.0287340895373432	0.137055481091583	0.027633515821889	0.799708435197201	0.673035028259486	0.950223323412203	-0.223508073747939	-0.395957902757998	-0.0510582447378808	0.0879862234052874	1.24234228687208	1.07030953795015	1.44202616441829	0.216998538837185	0.067947894442041	0.366049183232328	0.0760476445336936	2.99974414902621	2.17672857935672	4.13393982371301	1.09852700137332	0.777823098024313	1.41923090472233	0.163627447176928	0	19	0	4
4217100.02	13-17	1.0051114821891	0.974034048601235	1.0371804692856	0.0050984629103803	-0.0263090184544666	0.0365059442752272	0.0160245196404552	0.76472597570902	0.612744421823153	0.954404148117885	-0.268237711012706	-0.489807360127139	-0.0466680618982727	0.113047816624258	1.30729987470527	1.04198271928262	1.64017399787689	0.267963845743302	0.0411253590119111	0.494802332474692	0.11573604847878	3.43031311291931	2.50702029077293	4.69363893701805	1.23265154357688	0.919094912790364	1.54620817436339	0.159980812535235	0	81	0	4
4217100.03	13-17	0.993624523927933	0.976963868797868	1.01056930157084	-0.00639588621547387	-0.0233056094063421	0.0105138369753944	0.00862756832485187	0.821291620387144	0.721104720037092	0.935398017757317	-0.196877031152835	-0.326970909474005	-0.0667831528316636	0.0663756473829799	1.2411613546476	1.088482931466	1.41525554856051	0.216047517631704	0.0847849207849586	0.347310114478449	0.0669719433020849	2.59981325014918	2.21200216930924	3.05561587119145	0.955439615582064	0.793898064359989	1.11698116680414	0.082420673285986	0	26	0	4
4217110.01	13-17	0.979942907790922	0.964115626889181	0.996030015225659	-0.0202609663707472	-0.0365440466586168	-0.00397788608287761	0.00830784668305563	0.764963502662321	0.691579629269949	0.846134176946663	-0.267927155231852	-0.368776980103687	-0.167077330360016	0.051454937778105	1.30925109807532	1.18044134029179	1.45211657648971	0.269455292882722	0.165888385747013	0.373022200018431	0.0528412297127046	2.35264469102662	2.01301329884133	2.74957798112987	0.85554009580457	0.699632753114386	1.01144743849475	0.0795460242738952	0	44	0	4
4217110.02	13-17	0.973229367441956	0.951740714819214	0.99520319652542	-0.0271354923649329	-0.0494626396702308	-0.00480834505963498	0.011391611009902	0.898142130178496	0.825125299351299	0.977620352491615	-0.107426949063104	-0.192220026178177	-0.0226338719480305	0.0432625689981603	1.11001114055796	1.02024467865804	1.20767572518334	0.10437005181258	0.0200424795666137	0.188697624058547	0.0430250621496781	2.09701184296924	1.53442893273738	2.86586010973364	0.740513399480963	0.42815828102856	1.05286851793337	0.15936778477371	1	42	0	4
4217110.03	13-17	0.978260064608898	0.944993044455927	1.01269819881012	-0.0219797295633514	-0.0565777118795798	0.012618252752877	0.017652356160181	0.673728778942786	0.555515472861777	0.817097794301543	-0.394927654185899	-0.587858816353773	-0.201996492018025	0.0984360751981619	1.47820858227505	1.21307728410121	1.80128722328733	0.39083093724751	0.193160341123744	0.588501533371276	0.100854198180664	1.8210929335566	1.2910984226164	2.56864962001051	0.599436833796147	0.255493346461598	0.943380321130696	0.175484595659681	1	18	1	4
4217140.02	13-17	0.939827560586703	0.915803648784137	0.964481682084397	-0.0620588667307555	-0.0879532945083578	-0.0361644389531531	0.0132116855114963	1.05088206351927	0.986965946867773	1.11893740096229	0.0496298720106404	-0.013119741797577	0.112379485818858	0.0320156973817776	0.952699109123124	0.891479827741445	1.01812241206117	-0.0484561553772997	-0.114872469258056	0.0179601585034569	0.0338864971012937	2.92163946664316	2.33855896526687	3.65010132300547	1.072144919899	0.849534912861365	1.29475492693663	0.113578621236693	0	30	0	4
4217150.01	13-17	0.97499271261559	0.914918761930761	1.03901114416697	-0.0253252822526428	-0.0889200024233422	0.0382694379180566	0.0324468820204485	0.995343890871354	0.883403995874539	1.12146816826899	-0.00466698256983592	-0.123972656539768	0.114638691400097	0.0608713603469249	1.0144779668091	0.912617742571002	1.12770714082523	0.0143741617719844	-0.0914381688950034	0.120186492438972	0.0539868750148584	2.38466944605489	0.615366936585046	9.24106907417802	0.869060517692872	-0.485536544243659	2.2236575796294	0.691133649710617	0	28	0	4
4217180.01	13-17	1.38003594656341	1.08080643476414	1.76210943287248	0.322109547064216	0.0777074613509175	0.566511632777515	0.124697233031378	0.479192491417643	0.296126715637148	0.775429678261158	-0.73565290129856	-1.21696782289516	-0.254337979701965	0.245573350017218	2.04371474261603	1.2534174413482	3.33230559221635	0.714769104195247	0.225873773940756	1.20366443444974	0.249440976523464	4.11194629373379	0.973620095719951	17.3662215856876	1.41389646720516	-0.0267340968891816	2.85452703129951	0.73502910025789	0	40	1	4
4217180.05	13-17	1.17444991360987	1.08157146189059	1.27530417376874	0.160799879345755	0.0784150408721041	0.243184717819405	0.0420338532358205	0.728809261483839	0.628081682159145	0.845690862689467	-0.316343225263347	-0.465085053839538	-0.167601396687155	0.0758900825471529	1.38506542433246	1.18004859246286	1.62570104479967	0.325747376308801	0.165555617682969	0.485939134934633	0.0817319909393255	2.3941913091629	1.60935375879499	3.56177253978212	0.873045515874028	0.47583270636422	1.27025832538384	0.202663320674753	1	52	0	4
4202110.02	17-21	0.894054878930822	0.855807596351414	0.934011488035194	-0.111988119863996	-0.155709698722603	-0.068266541005389	0.0223073378916538	0.992289525736828	0.954243489800713	1.03185247100051	-0.00774035365848774	-0.0468364097005177	0.0313557023835422	0.0199473339053241	0.979516173618851	0.946928264353936	1.01322557420495	-0.0206965296166099	-0.0545319390834969	0.0131388798502771	0.0172632812305616	2.14323943658511	1.49858842219735	3.06520136849738	0.762318439874558	0.404523613172433	1.12011326657668	0.182551735401449	1	44	0	4
4202110.03	17-21	0.908161554831445	0.882382832858863	0.934693399464388	-0.0963329923842329	-0.125129266287783	-0.0675367184806833	0.0146922464548792	0.973459967360933	0.946470073478098	1.00121951513164	-0.0268985773976262	-0.0550159269223227	0.00121877212707025	0.0143458501005542	0.981266825869097	0.957517693973796	1.00560500303148	-0.0189108626500145	-0.0434110787520756	0.00558935345204668	0.0125003399528337	1.75767371579842	1.36615642878011	2.26139322417659	0.563991182377634	0.31200127053659	0.815981094218679	0.128568644030558	1	18	0	4
4204040.07	17-21	0.972255396197879	0.954556159687013	0.990282809285773	-0.0281367557452994	-0.0465088007875758	-0.00976471070302305	0.00937366461179527	1.07769285004901	1.05288778595658	1.10308229854863	0.0748225061447209	0.0515366614301373	0.0981083508593044	0.0118807513292384	0.983241382366995	0.968399640410211	0.998310589613024	-0.0169006321459568	-0.0321104252419176	-0.00169083904999592	0.00776024111459892	2.17944353590384	1.80017457536358	2.63861860466155	0.779069585457231	0.587883646512353	0.970255524402109	0.0975456388244522	1	26	0	4
4204080.01	17-21	1.05610757000405	1.03414616577013	1.07853535248497	0.0545900456302701	0.0335761256414968	0.0756039656190434	0.0107215847610101	0.90801796495462	0.887801019465276	0.928695289375681	-0.0964911153842557	-0.119007638277752	-0.0739745924907594	0.0114882329834139	1.02286460193805	1.00890371640379	1.03701867372163	0.0226071242881837	0.00886431204498793	0.0363499365313795	0.00701176774246738	2.57465789639511	2.22571572199921	2.97830635689422	0.945716669520699	0.800078536701233	1.09135480234016	0.0743065352058717	0	23	0	4
4204100.03	17-21	1.00684137003965	0.992460655027466	1.02143046103452	0.00681807405824191	-0.00756790949627466	0.0212040576127585	0.00733992240061112	0.946516374425962	0.933093979691087	0.960131847976413	-0.0549670085077986	-0.0692493547069392	-0.040684662308658	0.00728704522725822	1.0155062045907	1.00629563795779	1.02480107501516	0.0153872119070802	0.00627590321436589	0.0244985205997945	0.00464871230521742	7.43269282925687	5.44291470439065	10.1498784556594	2.00588821961773	1.69431470863125	2.31746173060422	0.158968998126565	0	25	0	4
4205030.01	17-21	1.02906856709151	1.01295749973065	1.04543588063404	0.0286540893175464	0.0128742695302005	0.0444339091048923	0.0080510764033498	1.00852053066246	0.990127782587324	1.02725494492222	0.00848443582758748	-0.00992127086221665	0.0268901425173916	0.0093908392373462	0.980249851000557	0.969758154041323	0.990855056368693	-0.0199477898111796	-0.0307085643021306	-0.0091870153202286	0.00549029195221474	3.03273393449437	2.54949911691884	3.60756160157026	1.1094645013156	0.935896915138761	1.28303208749245	0.0885565181533552	0	30	0	4
4205090.02	17-21	0.932147502613596	0.911050173004721	0.953733386343653	-0.0702642122122052	-0.0931573085903006	-0.0473711158341098	0.0116803658427773	1.03000319731338	1.01013243102919	1.05026485031756	0.0295619064244717	0.0100814420885937	0.0490423707603498	0.00993919505130579	1.05335696663772	1.03552422986446	1.07149680052339	0.0519821753603939	0.034907800772854	0.0690565499479339	0.00871157568313523	2.3470064303134	1.98828325199804	2.77044992377065	0.853140656666326	0.687271578969273	1.01900973436338	0.0846286355287175	1	57	0	4
4208100.01	17-21	0.959949788525322	0.89626156225561	1.02816369160212	-0.0408742995075939	-0.109522986447911	0.0277743874327234	0.0350254838771576	0.934945754087651	0.884786550478959	0.987948520028181	-0.0672667683950573	-0.122408848963686	-0.012124687826429	0.0281342315489376	0.993296745782721	0.95754011673728	1.03038860506901	-0.00672582193379492	-0.0433876614292568	0.0299360175616669	0.0187053638661964	2.95330141412035	1.55129752959332	5.62238324773956	1.08292366803055	0.439091696611744	1.72675563944935	0.328491735816203	0	38	0	4
4209010.01	17-21	1.01809966379004	0.968353199064183	1.07040171541861	0.017937814898214	-0.0321583831899738	0.0680340129864019	0.0255597544053566	0.974605953170427	0.940905154522719	1.00951382760472	-0.0257220402695861	-0.0609129366947861	0.00946885615561393	0.0179548689173787	1.00431067312147	0.977456978085009	1.03190212025677	0.00430140878423019	-0.0228010002804305	0.0314038178488909	0.0138280138198666	3.96288084128115	3.13484036753302	5.00964091340698	1.37697124594933	1.14257825334124	1.61136423855741	0.119590459037485	1	28	0	4
4210020.02	17-21	1.21397512229166	1.17355869199025	1.25578346238801	0.193900200081093	0.160040749536525	0.22775965062566	0.0172755473119133	0.837590762306969	0.811737049527657	0.864267912263214	-0.177225648250991	-0.208578821895884	-0.145872474606097	0.01599681111092	0.863975903929675	0.842323843941296	0.886184533348104	-0.14621039953727	-0.171590725927454	-0.120830073147086	0.0129493840654117	NA	NA	NA	NA	NA	NA	0	1	54	1	4
4210040.02	17-21	1.11605021844199	0.918851562825013	1.3555705191978	0.109795861550647	-0.0846306899932485	0.304222413094542	0.0991990429811503	0.766774561301286	0.585169288369322	1.00474040511796	-0.265562443502732	-0.535854091785225	0.00472920477976246	0.137906436248074	1.13974813723543	0.923213312261371	1.40707006612559	0.130807305747655	-0.0798949636384055	0.341509575133715	0.107503133245331	1.5665237697985e-08	0	Inf	-17.9718217388313	-10164.1134344844	10128.1697910067	5176.69798668598	1	54	0	4
4210050.02	17-21	1.09713766548623	0.975685995100017	1.23370742541527	0.0927046661143768	-0.0246144706660137	0.210023802894767	0.0598578023401394	0.830298801857893	0.698625493248458	0.986789212573834	-0.185969640738326	-0.35864045536503	-0.0132988261116218	0.0880989732406867	1.08314558121387	0.949512808502725	1.23558559673686	0.079869383004947	-0.0518062590864745	0.211545025096368	0.0671826845442376	1.33171911937918	0.682366669442402	2.5990070915528	0.286470678544762	-0.382188127135865	0.955129484225389	0.341158720749423	0	20	0	4
4212070.01	17-21	1.03308606730632	1.01437824930558	1.05213890695415	0.0325505044850796	0.0142758625403249	0.0508251464298343	0.00932396824069357	1.01401072030891	0.990132989459039	1.03846427888758	0.013913477409856	-0.00991601208843436	0.0377429669081464	0.0121581262136725	0.969623272039947	0.944722185252268	0.995180704293931	-0.0308476622637585	-0.0568643785701547	-0.00483094595736236	0.0132740787645144	2.07969559590852	1.77075275281232	2.44253962885111	0.732221534882392	0.571404740252856	0.893038329511928	0.0820508927194778	0	31	0	4
4213030.01	17-21	0.982347291957635	0.968599316340278	0.996290401755233	-0.0178103753518503	-0.0319042548358072	-0.00371649586789337	0.00719088697298912	1.04422918082233	1.0269718392393	1.06177651656793	0.0432789872295142	0.0266145101608317	0.0599434642981967	0.00850244045305411	0.990532275462447	0.977754622374974	1.00347691156865	-0.00951282835427375	-0.0224965377944316	0.00347088108588413	0.00662446327716822	2.85525195725977	2.33064845449871	3.49793797674616	1.04916009044341	0.846146535509303	1.25217364537751	0.103580247665492	1	46	0	4
4213030.08	17-21	0.962262576948376	0.946499901037022	0.978287758911357	-0.0384679165494489	-0.0549844128895297	-0.021951420209368	0.00842693869395603	1.01709522198922	1.00095311197743	1.03349765160291	0.0169507429579328	0.000952658054614381	0.0329488278612513	0.00816243820269623	1.00306059676543	0.991260212425635	1.01500145791325	0.00305592267372571	-0.00877820351300046	0.0148900488604519	0.00603793043141213	2.19971802209441	1.74679787383457	2.77007400181048	0.7883291803743	0.557784325451157	1.01887403529744	0.117627087406529	1	20	0	4
4213070.01	17-21	1.00614812576136	0.983769790251552	1.02903551319079	0.00612930314598065	-0.0163633622975453	0.0286219685895066	0.0114760605913911	1.05935661760062	1.02754140859928	1.09215690371451	0.0576617593187241	0.0271689669161443	0.0881545517213038	0.015557833023006	0.981309821476019	0.960063126984334	1.00302671632655	-0.0188670471822343	-0.0407562394068221	0.00302214504235349	0.0111681604341952	3.8233180409748	2.96440712089085	4.93109085436637	1.34111864272013	1.08667705322781	1.59556023221246	0.129819522960283	0	45	0	4
4215020.02	17-21	NA	NA	NA	NA	NA	NA	NA	NA	NA	NA	NA	NA	NA	NA	NA	NA	NA	NA	NA	NA	NA	NA	NA	NA	NA	NA	NA	NA	1	43	0	4
4215020.04	17-21	1.14177480115623	1.08186785362584	1.2049990136838	0.132583894901992	0.0786890413813659	0.186478748422618	0.0274978795252065	0.857797959482055	0.808867601821618	0.909688232826327	-0.153386685682724	-0.212120031903227	-0.0946533394622217	0.0299665436119151	0.948130708066705	0.9201783004253	0.976932230594421	-0.0532629085238778	-0.0831878229066682	-0.0233379941410874	0.0152680940154178	2.34055082987679	1.70119792329265	3.22018861663902	0.850386299051238	0.531332663665732	1.16943993443674	0.162785458254417	1	19	0	4
4215040.01	17-21	1.04112799523242	1.01421338501715	1.0687568498599	0.0403047361883523	0.0141133219027712	0.0664961504739333	0.0133632120243921	0.925629160681538	0.902538335725518	0.94931074857365	-0.0772815989732414	-0.102544112419042	-0.0520190855274405	0.0128892743157876	0.979693820630449	0.968336134196921	0.991184722211658	-0.0205151840614057	-0.0321760059103238	-0.00885436221248749	0.00594950822611908	3.09559742739751	2.55006112117643	3.75784068583001	1.12998091736249	0.936117327971878	1.32384450675311	0.098911812114808	0	38	0	4
4215060.01	17-21	1.00801141344303	0.988955123648791	1.02743490107267	0.00797949244521917	-0.011106323870429	0.0270653087608673	0.00973784032063581	0.917591870609233	0.898436711448071	0.937155428178222	-0.0860025726120268	-0.107099013249334	-0.0649061319747198	0.0107636879063661	1.03639010832473	1.02381092198355	1.04912385047852	0.0357436253962119	0.0235318630676082	0.0479553877248157	0.0062306054728192	2.20238253741471	1.81099500688128	2.67835572305761	0.789539745925754	0.593876421791613	0.985203070059896	0.0998300609998496	0	36	0	4
4215070.01	17-21	1.11636461862446	0.956680794207571	1.30270197673283	0.110077529795568	-0.0442854915412584	0.264440551132394	0.0787580907375963	0.934326489965486	0.783238192755391	1.11456003796262	-0.067929340844619	-0.244318423945373	0.108459742256135	0.089996083852606	1.02235893258124	0.928372998035034	1.12585974521116	0.0221126361712805	-0.0743216894134378	0.118546961755999	0.0492020906227767	9.53929867282051	1.44519964399275	62.9658466548388	2.25541996837848	0.368247473953613	4.14259246280335	0.962860802193633	0	66	0	4
4215090.01	17-21	0.999816678352665	0.973689884062363	1.02664452684006	-0.000183338452801756	-0.0266624202242778	0.0262957433186743	0.0135099838468154	0.93110781157247	0.891920294428944	0.972017076174223	-0.0713802065057586	-0.114378506415978	-0.028381906595539	0.0219383112390762	1.05580388017196	1.0208257899963	1.09198047728615	0.0543024485019321	0.0206118977840538	0.0879929992198105	0.0171893723474641	0.850111492848274	0.614568765253645	1.17592951534797	-0.162387770042759	-0.486834451837129	0.162058911751611	0.165537063106039	0	52	0	4
4215100.01	17-21	1.08888786287742	1.05046259193197	1.12871870643304	0.0851568660844331	0.0492306308944534	0.121083101274413	0.0183300486505677	0.821232627145229	0.771049446651373	0.874681942665076	-0.196948863568129	-0.260002774334688	-0.133894952801571	0.0321709537848243	1.15114434084818	1.09693695236084	1.20803049857589	0.140756526610657	0.0925217068619222	0.188991346359392	0.0246100541281397	1.01724794824513	0.777114778547865	1.33158372067323	0.0171008909353544	-0.252167219385213	0.286369001255922	0.137384213406226	0	56	0	4
4216060.01	17-21	1.14195285273695	1.09894471067834	1.18664415525428	0.132739825562795	0.0943503654010336	0.171129285724556	0.0195868191786034	0.703107180775188	0.63117426988544	0.783238055232131	-0.352245936808	-0.460173274087676	-0.244318599528323	0.0550659798501369	1.33688887534478	1.22082756385258	1.46398387285795	0.2903451797402	0.199528959809369	0.381161399671032	0.0463356575157391	1.50433013301927	1.21197353063363	1.86721004370999	0.408347704777595	0.192250047997443	0.624445361557747	0.110255932499119	0	19	0	4
4217100.02	17-21	0.961833246878243	0.93296654684765	0.991593104732631	-0.0389141833849587	-0.0693859342463721	-0.00844243252354531	0.0155470973455485	0.885661225294394	0.746528168079008	1.05072499542569	-0.121420765724444	-0.292321929186306	0.0494803977374189	0.0871960734023223	1.13474231458978	0.95418705521668	1.34946299415912	0.126405589553165	-0.0468955521033644	0.299706731209694	0.0884205745735669	2.71576831922758	1.96834590571879	3.74700277135836	0.999074903859034	0.6771935482862	1.32095625943187	0.164228199146409	0	81	0	4
4217100.03	17-21	0.979945481229946	0.96533811980635	0.994773879203723	-0.0202583402630171	-0.0352768557940013	-0.0052398247320328	0.00766264872694008	0.676734402475098	0.592261660986176	0.773255271547988	-0.390476398444355	-0.523806746840027	-0.257146050048683	0.0680269379679245	1.49902624125	1.30972847603253	1.71568360395052	0.404815724804462	0.269819845525448	0.539811604083477	0.0688767142375293	1.81315323120305	1.55178981358527	2.11853732447602	0.595067446239354	0.439408983198704	0.750725909280004	0.0794190425275485	0	26	0	4
4217110.01	17-21	1.00241450558371	0.989195262282944	1.01581040601185	0.00241159534868239	-0.0108635327893864	0.0156867234867512	0.00677314901844184	0.788857419906187	0.719917211209394	0.864399432673163	-0.237169684344351	-0.32861905801465	-0.145720310674051	0.046658701073918	1.26856043111207	1.15617218760416	1.39187361937666	0.237882738742775	0.14511471037273	0.330650767112819	0.0473314964467648	1.97188883290983	1.6856790687786	2.3066938668058	0.678991881827663	0.52216849079555	0.835815272859776	0.0800134044651411	0	44	0	4
4217110.02	17-21	0.993330616613239	0.97629960806185	1.01065872172175	-0.00669172310765192	-0.0239857642031675	0.0106023179878637	0.00882365249154005	0.933751510026801	0.874709807682956	0.996778445627482	-0.0685449253725076	-0.133863095994339	-0.00322675475067601	0.0333262096329591	1.06179017214905	0.99508777295906	1.13296374481601	0.0599563252845669	-0.0049243316849673	0.124836982254101	0.0331029842799687	3.04487417208791	2.34149519383587	3.95954633955909	1.11345957751262	0.850789697038829	1.37612945798641	0.134017707746517	1	42	0	4
4217110.03	17-21	0.934970805842054	0.898398758461696	0.97303162937776	-0.0672399738792573	-0.107141257502652	-0.0273386902558629	0.0203581718532232	0.707894865977398	0.564023363481685	0.888465219213264	-0.345459690697006	-0.572659603729137	-0.118259777664875	0.115920453041104	1.42627424918409	1.1269167599059	1.80515394416134	0.355065624106822	0.119485372441573	0.590645875772072	0.120196214585307	2.12678138144069	1.50059799507593	3.0142643528015	0.754609748350133	0.405863692046988	1.10335580465328	0.177934930975268	1	18	1	4
4217140.02	17-21	0.960928853517834	0.943636843977206	0.978537736647981	-0.0398549065528622	-0.058013886029036	-0.0216959270766884	0.00926495569276247	0.997511426829965	0.958236509877683	1.03839609156968	-0.00249167481509505	-0.0426606526941037	0.0376773030639136	0.0204947530647789	0.99908055781098	0.959595592572766	1.04019023088646	-0.00091986513525921	-0.0412433410109236	0.0394036107404051	0.0205735800217406	2.37740851015326	1.92121741480378	2.94192171099302	0.866011033163119	0.65295905531241	1.07906301101383	0.108701986123845	0	30	0	4
4217150.01	17-21	0.923614683571929	0.858165123594187	0.994055876026343	-0.0794603034342253	-0.152958746269159	-0.00596186059929153	0.0374998945973906	1.03058561511017	0.854410521551429	1.2430871147788	0.0301271990328686	-0.157343496302136	0.217597894367873	0.0956500715389415	0.973711895821488	0.807619860909618	1.17396178815665	-0.0266398139399941	-0.213663800337651	0.160384172457663	0.0954221546277781	2.02994854664347	0.790757784441369	5.211066123024	0.708010446251418	-0.234763572467511	1.65078446497035	0.481015991189333	0	28	0	4
4217180.01	17-21	1.18471852529968	1.05499360629872	1.33039477756875	0.169505214979366	0.0535347065293041	0.285475723429428	0.0591697140176158	0.727414790866215	0.588683816973594	0.89883951743602	-0.318258412753363	-0.529866052754005	-0.106650772752721	0.107965065516395	1.36794233662551	1.10113827665248	1.69939259765015	0.313307666722417	0.0963444417278194	0.530270891717014	0.110697557050015	1.67540449378551	0.906559597109697	3.09629971018553	0.516054624950464	-0.0980985067566736	1.1302077566576	0.313349192409401	0	40	1	4
4217180.05	17-21	1.09203697905222	1.04699928739304	1.1390120107788	0.0880447403502919	0.0459282512702457	0.130161229430338	0.0214883994870598	0.836487990735924	0.771575832537911	0.906861165342479	-0.17854311522027	-0.259320319672406	-0.0977659107681342	0.0412136167242338	1.20525175552995	1.10815293558268	1.31085858960813	0.18668847087167	0.10269460730426	0.270682334439079	0.0428547994911857	2.48780504138987	1.85767918593006	3.33166995186321	0.911400812236675	0.619327959137594	1.20347366533576	0.149019500053529	1	52	0	4
4202110.02	5-21	0.917300605817295	0.899205131190783	0.935760231170487	-0.0863200460314518	-0.106244093463548	-0.0663959985993559	0.0101655171162604	1.00702646435037	0.989388187154323	1.02497918720736	0.00700189377875636	-0.0106685196631568	0.0246723072206695	0.0090156827274864	0.991332216790501	0.976996480786549	1.00587830496134	-0.0087055669349159	-0.0232722290066923	0.0058610951368605	0.00743210701149428	2.37260402967955	1.99381226975038	2.8233600359759	0.863988098666903	0.690048519539975	1.03792767779383	0.0887463139623693	1	44	0	4
4202110.03	5-21	0.94016063661747	0.925098196218122	0.955468323534119	-0.0617045282995387	-0.0778553890304366	-0.0455536675686408	0.00824038648582005	1.00636366993494	0.991567112789571	1.02138102716587	0.00634350728118975	-0.00846864517427431	0.0211556597366538	0.00755735950879732	0.986772008081843	0.974801791044909	0.998889215098922	-0.0133162610832983	-0.0255211198867444	-0.00111140227985222	0.00622708320138354	2.3584076382029	2.04807965099198	2.71575697031109	0.857986661730032	0.716902598506914	0.999070724953151	0.0719829876140438	1	18	0	4
4204040.07	5-21	1.0020308961348	0.991400422793793	1.01277535668104	0.00202883665317218	-0.0086367669343933	0.0126944402407377	0.00544173447659977	1.05136688515698	1.03668736059099	1.06625427223743	0.0500911129560694	0.0360303993086737	0.0641518266034652	0.00717396531686546	0.977857999969468	0.968881381950322	0.986917785724688	-0.0223908137942809	-0.0316130874323996	-0.0131685401561621	0.00470532811360966	2.94875205029493	2.68489734070784	3.23853672998395	1.08138204704936	0.987642492856631	1.17512160124209	0.0478271819952477	1	26	0	4
4204080.01	5-21	1.05556558443807	1.04133007147693	1.06999570411885	0.0540767222717326	0.0404988109199095	0.0676546336235556	0.00692763308863014	0.908619892774608	0.895862016353789	0.921559452767002	-0.0958284320217399	-0.109968877471509	-0.0816879865719708	0.00721464555538116	1.01881515425014	1.01041035198788	1.02728986939576	0.0186403386200619	0.0103565374370093	0.0269241398031145	0.0042265068380818	3.07110977095471	2.82668374843329	3.33667154328145	1.12203898518806	1.03910420419526	1.20497376618086	0.0423144413096267	0	23	0	4
4204100.03	5-21	1.00052856273658	0.993874618661255	1.0072270546562	0.000528423096500514	-0.00614421844940233	0.00720106464240336	0.00340447150995416	0.929252946228947	0.923180230900049	0.935365608114574	-0.0733742992647958	-0.0799307971273684	-0.0668178014022232	0.00334521343978227	1.01902849266045	1.01478803430526	1.02328667046685	0.0188497152436399	0.0146797574882697	0.0230196729990101	0.00212756856159722	5.94562698535546	5.25702238299133	6.72443023323635	1.78265598889724	1.65956477957817	1.90574719821632	0.0628027914237228	0	25	0	4
4205030.01	5-21	1.02351380414693	1.01475366466747	1.0323495679344	0.0232416132260352	0.0146458881296816	0.0318373383223888	0.00438565461618458	1.03778960111901	1.02802342487244	1.04764855560016	0.0370930677808586	0.0276379536142539	0.0465481819474632	0.00482412648456063	0.959637930066246	0.953656752869975	0.965656620215207	-0.0411992218425299	-0.0474514701068351	-0.0349469735782247	0.00318998120048234	3.12880656007013	2.89063528130799	3.38660174586543	1.14065164112986	1.06147629848915	1.21982698377056	0.04039632527191	0	30	0	4
4205090.02	5-21	0.932744961070256	0.922389646802901	0.943216530473332	-0.0696234691251523	-0.0807875342848797	-0.0584594039654249	0.0056960562784766	1.03331599892269	1.02361716894372	1.04310672585867	0.03277304744618	0.0233425982614188	0.0422034966309412	0.00481154207890931	1.04557069807533	1.03689001132594	1.05432405822462	0.0445628589062461	0.0362258593270365	0.0528998584854557	0.0042536493756879	2.64058321154959	2.42461691788276	2.8757861275695	0.970999806226192	0.885673539903444	1.05632607254894	0.0435346093070026	1	57	0	4
4208100.01	5-21	0.98595796348042	0.963612208708482	1.00882190674335	-0.014141558675328	-0.0370663384291114	0.00878322107845537	0.0116965311274142	0.932129425615608	0.913719356446302	0.950910429957107	-0.0702836052516342	-0.0902318045173726	-0.0503354059858958	0.0101778397067942	0.997235889333404	0.985410380654574	1.00920331112606	-0.00276793787466226	-0.0146970944701051	0.0091612187207806	0.00608641622475643	2.09034265657076	1.6728796811442	2.61198248214162	0.737328003050628	0.514546501393474	0.960109504707781	0.113666120099362	0	38	0	4
4209010.01	5-21	1.00033167782163	0.977975723947397	1.02319867574469	0.000331622828697665	-0.0222704313950704	0.0229336770524657	0.0115318722191072	0.983317074552248	0.968206976279633	0.998662985079269	-0.0168236528067214	-0.0323093960907762	-0.00133790952266654	0.00790103461400536	1.00163485543308	0.989015628741569	1.01441509563911	0.00163352051167582	-0.0110451449144475	0.0143121859377991	0.00646882571625347	3.92784921122089	3.52496546520875	4.37678030561214	1.36809200157332	1.25987063911234	1.4763133640343	0.0552159954543131	1	28	0	4
4210020.02	5-21	1.2581791399217	1.23175173791317	1.28517354545491	0.229665548713939	0.208437333371053	0.250893764056824	0.0108309211344344	0.81583969112295	0.800399195153209	0.83157804960584	-0.203537400275395	-0.222644681828775	-0.184430118722016	0.00974879217378241	0.838360591628587	0.824576776532368	0.852374820149017	-0.176306970779891	-0.192885022418606	-0.159728919141175	0.00845834503566435	NA	NA	NA	NA	NA	NA	0	1	54	1	4
4210040.02	5-21	1.04844576816119	0.985085450194382	1.11588139745462	0.0473088467614802	-0.0150268901063609	0.109644583629321	0.0318045317972868	0.849143348828823	0.775559166809021	0.929709115330182	-0.163527262602042	-0.254171004228769	-0.0728835209753143	0.0462476567639577	1.10291987521016	1.0241389668529	1.18776092942893	0.0979610950309113	0.0238522272268583	0.172069962834964	0.0378113416310781	0.773737531426837	0.423987655170046	1.41199810946947	-0.256522569585756	-0.85805093933902	0.345005800167509	0.306907868970065	1	54	0	4
4210050.02	5-21	1.08583375338649	0.970384875174949	1.21501784514195	0.0823481281973304	-0.0300625076496188	0.19475876404428	0.0573534191105704	0.822276905315524	0.697201970358978	0.969789727741506	-0.195678072872726	-0.360680139237313	-0.0306760065081389	0.0841862746795871	1.10123691988968	0.973504947014546	1.2457283935199	0.0964340206855038	-0.026852372503754	0.219720413874762	0.0629023768608633	1.3676371603412	0.727510976418174	2.57100093740854	0.313084550350972	-0.318126192190277	0.94429529289222	0.322052214999948	0	20	0	4
4212070.01	5-21	1.01298850252021	1.00510239668649	1.02093648330859	0.012904875271444	0.00508942357112395	0.0207203269717641	0.00398754862944796	1.00968435093694	1.00009612773243	1.0193644993291	0.00963775818260529	9.61231124592121e-05	0.0191793932527514	0.00486827061385274	0.989607422939415	0.979947185207792	0.999362890489991	-0.0104469569827037	-0.0202566014148902	-0.000637312550517162	0.00500501259694758	2.70466909090831	2.49448121222946	2.93256764390569	0.994979572433827	0.914080776612686	1.07587836825497	0.0412756542769461	0	31	0	4
4213030.01	5-21	0.979761046004126	0.972126825993213	0.987455218393284	-0.0204465676570704	-0.0282690036165107	-0.0126241316976301	0.00399111209243776	1.03930561677674	1.03016543162455	1.04852689859754	0.0385528139820702	0.0297194025723431	0.0473862253917973	0.00450692537179456	0.993215089095172	0.98650247436021	0.999973379535721	-0.00680803306001301	-0.0135894453014163	-2.66208186097613e-05	0.00345996778251752	3.30181226036472	2.95569963077918	3.68845470262511	1.19447148754137	1.08373538451944	1.3052075905633	0.0564990499291846	1	46	0	4
4213030.08	5-21	0.966681928686702	0.956375524485476	0.977099400104561	-0.0338857635037265	-0.044604635020416	-0.0231668919870369	0.00546891249086138	1.02135978112036	1.01030676682173	1.03253371822095	0.0211348582277924	0.010254014263163	0.0320157021924218	0.00555155301345131	0.99389121039382	0.985453109992346	1.00240156338414	-0.00612752459912744	-0.0146537334377646	0.00239868423950977	0.00435018648602263	2.40996262770739	2.1088190557133	2.75411010309835	0.879611240206971	0.746128101568086	1.01309437884586	0.0681048936060983	1	20	0	4
4213070.01	5-21	0.978445329322586	0.967265638225706	0.989754235691965	-0.0217903656306749	-0.0332821178137242	-0.0102986134476256	0.00586324660743503	1.04459846386413	1.02832414502662	1.06113034103565	0.0436325664696092	0.0279304335050319	0.0593346994341865	0.00801143954094754	1.00240030910215	0.99074936420489	1.01418826596419	0.00239743296175305	-0.00929368864292122	0.0140885545664273	0.00596496756924737	3.57914708491126	3.1400232568578	4.07968120218572	1.2751245275897	1.14423020653534	1.40601884864405	0.0667840440369477	0	45	0	4
4215020.02	5-21	0.991076948198428	0.976742916359028	1.00562133679121	-0.00896310064490025	-0.023531797329177	0.00560559603937648	0.00743314509817158	0.912929406778209	0.896919142093097	0.929225459293303	-0.091096721444198	-0.108789563580524	-0.0734038793078724	0.00902712614919687	0.931256126011683	0.918476216547156	0.944213858356082	-0.071220931042426	-0.0850392684595331	-0.0574025936253189	0.0070503017025335	2.1624819113029	1.90796691603611	2.45094816760637	0.771256595073493	0.646038233272044	0.896474956874942	0.0638880932451593	1	43	0	4
4215020.04	5-21	1.16280747109446	1.12913461826762	1.19748450978113	0.150837314771781	0.121451514788905	0.180223114754657	0.0149930305937595	0.835185809022382	0.806672543226736	0.864706926558068	-0.180101053111161	-0.214837463534228	-0.145364642688095	0.0177229840431064	0.920935236893114	0.902639908496536	0.939601387627579	-0.0823655634477932	-0.102431577525106	-0.0622995493704803	0.0102379504090846	2.93393120424282	2.49704348360976	3.44725767401774	1.07634323167589	0.91510742548712	1.23757903786465	0.0822646780556041	1	19	0	4
4215040.01	5-21	1.06839405566355	1.05246887437189	1.0845602050307	0.0661566384639014	0.0511387130937744	0.0811745638340284	0.00766234761892895	0.896845231496455	0.88383594118526	0.910046007157493	-0.108871971947834	-0.123483820462374	-0.0942601234332933	0.00745516174266307	0.971993140608016	0.96593583341322	0.978088432697028	-0.0284065315342368	-0.034657872013934	-0.0221551910545396	0.00318951803655934	2.80210760532597	2.54493728970502	3.08526542622027	1.03037185022025	0.934106009111484	1.12663769132902	0.0491161275758635	0	38	0	4
4215060.01	5-21	0.994855510747545	0.984139574391959	1.00568812901997	-0.00515776769741112	-0.0159875480945105	0.00567201269968831	0.00552549969413895	0.922001731664887	0.911264944402161	0.932865022861988	-0.0812081772658245	-0.0929215959011136	-0.0694947586305354	0.00597634381431651	1.04075633463344	1.03333856661342	1.0482273507216	0.0399476936787401	0.0327948872747632	0.047100500082717	0.00364945808208586	2.18488942498837	1.97110161476035	2.42186489203725	0.781565220854363	0.678592581768286	0.884537859940439	0.052538026156762	0	36	0	4
4215070.01	5-21	1.00715873096896	0.994963438189389	1.0195035017698	0.00713322889043118	-0.00504928803698068	0.019315745817843	0.00621568407557792	0.962440338969607	0.944669545791828	0.980545430094825	-0.0382832002275001	-0.056920099635922	-0.0196463008190783	0.00950879687352796	1.01998385603618	1.00388768420581	1.03633811126738	0.0197867997554143	0.00388014669090507	0.0356934528199236	0.00811578844814441	1.80389485018841	1.2865292340881	2.52931417671417	0.589948132906425	0.251948076218829	0.92794818959402	0.172452177363307	0	66	0	4
4215090.01	5-21	0.995608987715318	0.981932782999449	1.00947567245046	-0.00440068109341046	-0.0182324220544804	0.00943105986765944	0.00705714037103381	0.919185948967106	0.900150895697858	0.938623527251544	-0.0842668387185744	-0.105192867825001	-0.0633408096121479	0.0106767416500958	1.06434869915241	1.0465556295226	1.08244427857522	0.0623630619967231	0.0455044191811074	0.0792217048123387	0.00860150643001326	1.6019338457191	1.41800455511485	1.80972059419973	0.471211552986459	0.349250640456578	0.593172465516341	0.0622260987915561	0	52	0	4
4215100.01	5-21	1.04184624560859	1.02823374021437	1.05563896324041	0.0409943754460531	0.0278425149368661	0.0541462359552401	0.00671025621538312	0.904046018201831	0.884442107682071	0.924084454966247	-0.100875014795059	-0.122798219551428	-0.0789518100386909	0.0111855140856138	1.07892342045421	1.0605861988805	1.09757768716334	0.0759637110550094	0.0588217730777679	0.0931056490322509	0.00874604743375639	2.27769161296607	2.03034960418265	2.55516541244357	0.82316247963871	0.708207997034925	0.938116962242495	0.0586513239582622	0	56	0	4
4216060.01	5-21	1.0545801848753	1.04082814599454	1.06851392385142	0.0531427587051138	0.0400166905047626	0.0662688269054649	0.00669709663232994	0.88199137681053	0.851078215484846	0.914027376819852	-0.125572999881949	-0.161251244544286	-0.089894755219612	0.0182035205461745	1.1153417920645	1.08206871393108	1.14963800090507	0.109160897906467	0.0788746848136482	0.139447110999286	0.015452433479244	2.52747891319841	2.26197580662512	2.82414588076156	0.927222328929482	0.816238682068702	1.03820597579026	0.0566253501269438	0	19	0	4
4217100.02	5-21	0.978243608745637	0.96553195127143	0.991122620842887	-0.0219965512677885	-0.0350760846819157	-0.00891701785366124	0.00667335395818338	0.869570324288909	0.809452176441039	0.9341534569819	-0.139756069460159	-0.21139758550827	-0.0681145534120466	0.0365524655622302	1.14710889599468	1.06648158938689	1.23383172514645	0.137244773479167	0.0643649961331831	0.210124550825152	0.0371842431395937	3.67197771234093	3.13362211777249	4.30282268032787	1.30073040311589	1.14218956160743	1.45927124462436	0.0808896708097756	0	81	0	4
4217100.03	5-21	0.97541368568391	0.966946216303135	0.983955304005448	-0.0248936049619777	-0.0336124042037361	-0.0161748057202193	0.00444844870136962	0.742740185152894	0.693919282685804	0.794995897081505	-0.297408978926803	-0.365399632608717	-0.22941832524489	0.0346897464536162	1.37260331383792	1.28133344313051	1.47037437230688	0.316709165767434	0.247901288129713	0.385517043405154	0.0351067051131899	2.31132853838441	2.1316592869974	2.50614141056058	0.837822484054531	0.756900684432105	0.918744283676957	0.0412873911259221	0	26	0	4
4217110.01	5-21	0.991795239441133	0.985577660243746	0.998052042631346	-0.00823860485681983	-0.0145273526085589	-0.00194985710508076	0.00320860373014194	0.829931122992184	0.799077876900455	0.861975645706524	-0.186412565981651	-0.224296870005037	-0.148528261958266	0.0193290817189561	1.20868873570256	1.16327320500611	1.25587734121889	0.189536082490594	0.151237759969276	0.227834405011912	0.0195403195280168	2.2058685497911	2.03654554879609	2.38926944788147	0.791121331472538	0.711255014070838	0.870987648874238	0.0407488698933631	0	44	0	4
4217110.02	5-21	0.985732923499213	0.974979559276091	0.99660489004688	-0.0143698297330995	-0.0253387730490897	-0.00340088641710928	0.00559650248806194	0.923205706595257	0.883866619276855	0.964295695867973	-0.0799032019267206	-0.123449110899483	-0.0363572929539581	0.0222177087519194	1.0760899294148	1.03020707583852	1.12401629084662	0.0733340357702371	0.0297598265382279	0.116908245002246	0.0222321479250216	3.19740761817974	2.76600217564081	3.6960981328315	1.16234036216286	1.01740301980799	1.30727770451774	0.0739489824803531	1	42	0	4
4217110.03	5-21	0.940766879036024	0.922973853139857	0.958902917650767	-0.0610599075637563	-0.0801543730063654	-0.0419654421211472	0.00974225322160192	0.76507281717881	0.695149167135076	0.842029945886683	-0.267784263830833	-0.363628827475514	-0.171939700186152	0.0489011861445878	1.31470384700453	1.19081525575384	1.45148140904051	0.273611428862433	0.174638161425956	0.37258469629891	0.050497492921893	2.12114855531846	1.76157926318129	2.55411226038402	0.751957713355427	0.566210715335076	0.937704711375778	0.0947706179733403	1	18	1	4
4217140.02	5-21	0.951044809083625	0.94126543551553	0.960925786454192	-0.0501940996880571	-0.0605301010484125	-0.0398580983277017	0.00527356698484487	1.01749988051811	0.994096088968819	1.04145466252493	0.0173485209076915	-0.0059214080149928	0.0406184498303758	0.0118726308780338	0.983184777901148	0.960009701721007	1.00691931108989	-0.0169582030499708	-0.0408118886119379	0.00689548251199624	0.0121704713709649	3.01697477048722	2.70694656698842	3.36251068889138	1.10425459769158	0.995821271607807	1.21268792377536	0.0553241421470417	0	30	0	4
4217150.01	5-21	0.947407142503904	0.901445299810393	0.995712434083584	-0.0540263494625299	-0.103755915040032	-0.00429678388502807	0.0253726935646585	1.00383218507004	0.897437379453129	1.12284052219502	0.00382486095444423	-0.108211933250966	0.115861655159855	0.0571626800742986	1.0005546708864	0.896957181639512	1.11611754710821	0.000554517113359232	-0.108747153135704	0.109856187362422	0.0557671830254129	1.85824505838424	0.868640365629024	3.97526391086937	0.619632525335046	-0.140826087903847	1.38009113857394	0.387996217908744	0	28	0	4
4217180.01	5-21	1.19796363027519	1.08856437234687	1.31835736674727	0.180623140530578	0.0848597385261804	0.276386542534976	0.0488597763835291	0.703609715929969	0.589183020986942	0.840259502933	-0.351531457331232	-0.529018411871097	-0.174044502791366	0.0905562326348137	1.40917917548838	1.17495905363707	1.69008949076406	0.343007389834157	0.161233299020469	0.524781480647845	0.0927435872533877	1.86253074767651	1.08978032205886	3.18322942323513	0.621936179954914	0.0859761365337215	1.15789622337611	0.273454026527414	0	40	1	4
4217180.05	5-21	1.10988859283766	1.07804828880283	1.14266930461818	0.104259643474235	0.0751522662913719	0.133367020657099	0.0148509755344786	0.81912076442291	0.776189752977952	0.864426287688741	-0.199523752491441	-0.253358261657337	-0.145689243325546	0.0274670910233736	1.22944683427027	1.16170473056102	1.30113916086684	0.206564339990703	0.149888521631109	0.263240158350298	0.0289167652092827	2.62844978319907	2.19360916242248	3.1494891529217	0.966394236357972	0.785548206705627	1.14724026601032	0.0922700779600218	1	52	0	4
