# Supplementary material for: Using step selection functions to analyse human mobility using telemetry data in infectious disease epidemiology: a case study of leptospirosis
Source: eLife. 2025 Dec 1;14:RP107153. doi: 10.7554/eLife.107153 (PMC12668668; doi:10.7554/eLife.107153)
Supplement: Source code 2. [file elife-107153-code2.zip]

Archive with 1 entries (1 files):
- eLife-VOR-TR-2025-107153/02_populationmodels.R
